# Supplementary material for: Preliminary Identification of Candidate Genes Related to Survival of Gynogenetic Rainbow Trout (Oncorhynchus mykiss) Based on Comparative Transcriptome Analysis
Source: Animals (Basel). 2020 Jul 31;10(8):1326. doi: 10.3390/ani10081326 (PMC7459965; doi:10.3390/ani10081326)
Supplement: Supplementary file 1 [file animals-10-01326-s001.zip › animals-844227-final-supplementary/Supplementary File 1.xls]

## Sheet: Arkusz1
Transcript ID	Gene name	Transcript sequence	baseMean	CTR (samples)				Gyno1n (samples)				Survival rate (samples)				Pearson correlation with CTR group	Pearson correlation with Gyno1n group	Absolute value of Pearson correlation with CTR group	Absolute value of Pearson correlation with Gyno1n group	Sum of absolute correlation values	Blast2GO annotation
				1	2	3	4	1	2	3	4	1	2	3	4						e-Value	sim mean	#GO	GO IDs	GO Names	Enzyme Codes	Enzyme Names	InterPro IDs	InterPro GO IDs	InterPro GO Names
C12794_c0_seq1_	pre-B-cell leukemia transcription factor 3 isoform X1	AACGAGTATTTCTACTCGCACCTCAGCAACCCATATCCCAGTGAAGAAGCCAAAGAGGAGTTGGCCAAAAAGTGCAGCATTACAGTATCCCAGGGGGTGGGAAGCACCATCACAGTATCACAGGTATCCAACTGGTTCGGCAACAAGAGAATCCGGTACAAGAAGAACATAGGCAAGTTCCAGGAAGAAGCTAACCTGTACGCTGCTAAGACTGCAGTAACAGCAGCGCATGCAGTGGCCGCCGCAGTGCAGAACAGCCAGACCAACTCCCCTACCACACCCAACTCCGGATTCCAGATGAAAGATGAAGAATTTCAGCTGGACTCTGCAGAGAGCAAAAACACTCTTTTAACCAACATGTTTACTGGTGGATACCCTGCGCCATGTTATCAGTCAGAC…	4.04765	0	16.208	0.690924	0	0	15.4823	0	0					0.994948	0.99752	0.994948	0.99752	1.99247	1.95598e-85	98.78	5	F:GO:0003677; F:GO:0003700; C:GO:0005634; P:GO:0009058; P:GO:0034641	F:DNA binding; F:DNA-binding transcription factor activity; C:nucleus; P:biosynthetic process; P:cellular nitrogen compound metabolic process			G3DSA:1.10.10.60 (GENE3D); PTHR11850 (PANTHER); PTHR11850:SF97 (PANTHER); IPR001356 (PROSITE_PROFILES); IPR001356 (CDD); IPR009057 (SUPERFAMILY)	F:GO:0003677	F:DNA binding
C12900_c0_seq1_	pre-B-cell leukemia transcription factor 3 isoform X1	GTGATATTGTTTAGAGGTAGTAAGTGAGCACTCTAAGCTATAGAAATGTTGAAAATCTATTGGTTTCTATGAGTTTGAATGAGGTAATAAAGCTGTGTATTGATTGGTGGGATGTATAAATACTCTTAAGCTATATTATATACAACATATTTTGTGTGACTGGTATCTTGCCACATGCCAAAAGGAAGTGCTATAACTGGTTGGATTTACTGTTAGACCCATGACTATTTCAACCAATAGCCCAAAATAACATTTGAATATCACATGACTTTCACCTCACACAGAATGTTAACCTATTTAAAGTTGTAATTTCTATGCTTGACGATTTTTTCCCAAAATACAGTGTTATCCCATTAGTCTTGTCAATGAAAGGACTGCATGTCAACGAAAGGACTGCAT…	5.39832	0	27.0133	0.690924	0	0	15.4823	0	0					0.996184	0.99752	0.996184	0.99752	1.9937	9.56453e-140	98.2	5	F:GO:0003677; F:GO:0003700; C:GO:0005634; P:GO:0009058; P:GO:0034641	F:DNA binding; F:DNA-binding transcription factor activity; C:nucleus; P:biosynthetic process; P:cellular nitrogen compound metabolic process			G3DSA:1.10.10.60 (GENE3D); mobidb-lite (MOBIDB_LITE); mobidb-lite (MOBIDB_LITE); PTHR11850 (PANTHER); PTHR11850:SF97 (PANTHER); PTHR11850 (PANTHER); PTHR11850:SF97 (PANTHER); IPR001356 (PROSITE_PROFILES); IPR001356 (CDD); IPR009057 (SUPERFAMILY)	F:GO:0003677	F:DNA binding
C142527_c0_seq1_	tyrosine-protein kinase receptor TYRO3-like	ATTTGCGTAGCAAAGAATAAACAGCAGCAGGGACCAGAATCAACAGCAGTAGGACTCCCAGTAGAGCTCCTATGATCAGCCAGGGAGAGGGACCTTCCACATGGGAGTGGTGGGGATCCAGGGGGATGGAAACAGGGGTGTTTATCACTAGAGATTTCCATCTATGAATGATTATGGATGCTGTTGATGACGCTGCTGCCCCCTGGTGGAATGACACGTAATTTCTTGCCTGGACCGACAGCCGGTAGTCCAACCATGGGCTGACCCATGTGAGGTTGACTGCAGTGACGGTCAGTCCCGCTGAGGCAGGGAGAAAGATGACCGCCTCCCCACACACTGCCCACTGACCATCAGTCCCTCCCTCTCTCTCTGAGCATTCCACGTCATACATCACTTCCT…	1.27238	0.965572	4.32214	0.690924	0.882786	0	3.31763	0	0					0.996963	0.99752	0.996963	0.99752	1.99448	0	78.09	5	C:GO:0005886; P:GO:0006464; P:GO:0007165; F:GO:0016301; F:GO:0043167	C:plasma membrane; P:cellular protein modification process; P:signal transduction; F:kinase activity; F:ion binding	EC:2.7.10; EC:2.7.10.1; EC:2.7.11	Transferring phosphorus-containing groups; Receptor protein-tyrosine kinase; Transferring phosphorus-containing groups	IPR011641 (SMART); IPR001090 (SMART); IPR001090 (PFAM); G3DSA:2.10.50.10 (GENE3D); IPR008979 (G3DSA:2.60.120.GENE3D); IPR013783 (G3DSA:2.60.40.GENE3D); PTHR24416 (PANTHER); PTHR24416:SF306 (PANTHER); IPR001090 (PROSITE_PROFILES); IPR003961 (PROSITE_PROFILES); IPR003961 (CDD); IPR036116 (SUPERFAMILY); IPR009030 (SUPERFAMILY); IPR008979 (SUPERFAMILY)	F:GO:0005515	F:protein binding
C144575_c0_seq1_	tyrosine-protein kinase receptor TYRO3-like	CTGCTACTATAGGATATTTGAGTGACGGGATGGAGGTTATCAAATTAACTTCACGCCTCAGCACTCTAATCTTCCTTTCTGTCCCATTGTTATTCTAGCAAGGGGTGAGTGGAGGAGGGAACAAAAAGTAATGGAATAGCCTTCAGGCGTAGCGACATTCTTATGGTCAAACTGAGGATTCCAGGCTGAAAGAATTTCCCGCTATCGCAATATGACCAAAATATTTGACATGTAGCCCAGTTTAGCTATAGACGTCTTACAGACCAAATGCATTGTGAAAAAAAGTGGTTCCTGTTTAAACTTCTTCATAATAGCACTTCGTCATCGCTTGAAGACAGCGTGTTCTGATGTATATTGACAGCACTTGAGAAGACTGGGAAGTGTGCGGACGATGTCGGT…	1.27238	0.965572	4.32214	0.690924	0.882786	0	3.31763	0	0					0.996963	0.99752	0.996963	0.99752	1.99448	0	76.44	5	C:GO:0005886; P:GO:0006464; P:GO:0007165; F:GO:0016301; F:GO:0043167	C:plasma membrane; P:cellular protein modification process; P:signal transduction; F:kinase activity; F:ion binding	EC:2.7.10; EC:2.7.10.1; EC:2.7.11	Transferring phosphorus-containing groups; Receptor protein-tyrosine kinase; Transferring phosphorus-containing groups	IPR011641 (SMART); IPR001090 (SMART); IPR008979 (G3DSA:2.60.120.GENE3D); IPR001090 (PFAM); IPR013783 (G3DSA:2.60.40.GENE3D); G3DSA:2.10.50.10 (GENE3D); PTHR24416 (PANTHER); PTHR24416:SF306 (PANTHER); IPR003961 (PROSITE_PROFILES); IPR001090 (PROSITE_PROFILES); IPR003961 (CDD); IPR008979 (SUPERFAMILY); IPR036116 (SUPERFAMILY); IPR009030 (SUPERFAMILY)	F:GO:0005515	F:protein binding
C149784_c0_seq1_	synaptic vesicle glycoprotein 2B-like	AGCTTCAGTCAGGCGGCCATCATAGCCTGGCAGTGTCTGTTCTGTGGGGTCAGCGTGGCAGCATGGAATGGCATTGAGGTCATCACAGTGGAACTTTACCCAGCCTCCAAAAGAGCCACAGCGTTTGGGGTGTTGAATGCTCTCTGTAAGCTGGCGGCCATCCTGGGCACCTCCATTTTTGCCTCCTTTGTGGGGGTCACCAAAGTCGTCCCCATTCTCCTCTCCTGCGCTGCTCTGGTGTGCGGAGGCCTGGTTGCCCTCAAGCTACCCGAGACCCGGGAGAAGATCCTCCAGTGAGGTGGTCATACTGGCCAAAAGGTCAAAGGTGCCAGGAGCAACCTTTACAGGTGGAGTTACTCTGAGAGACACACAGGCATTAAGCAAGATTGGCTGTGACCA…	19.5006	1.93114	68.0736	3.45462	7.06229	8.22885	53.0821	5.71735	8.45444					0.999576	0.998593	0.999576	0.998593	1.99817	2.07774e-51	98.83	3	C:GO:0005575; P:GO:0007267; F:GO:0022857	C:cellular_component; P:cell-cell signaling; F:transmembrane transporter activity			G3DSA:1.20.1250.20 (GENE3D); PTHR23511:SF2 (PANTHER); PTHR23511 (PANTHER); IPR036259 (SUPERFAMILY)	no GO terms	no GO terms
C15057_c1_seq1_	carnitine O-palmitoyltransferase 1, liver isoform-like isoform X1	TAACAAAATCAATGGGGGCCCCCCAGTCAGAAATTCTACCATGATTATAAGTTTAGATAGCTGGCTGTTAGACTAATTTACCAATCTAAATATTGTAAACTGACATGGCTAATTGAGACACAACCAAATGTTGAACTTGTACCTTGTAACCCTCAACGGTAAGTTGAGACCCTGACTGAGTTCCTTTTTTGGGGGTCGGGGGTCCCCTAGCGACCGCTTATGTCTGGGGGCCCCCTGTTGATGGTGTATTAATGATGTATTACAAACATGTTATTCTAAAACACAATATATGACATGGTGTGATTCATTGGGAAGTGTGTTGTGTGAATCTAATGGTTGCTGTGCTGCTGTCTCTGTGTAGTACGTCCTAGCAACAGACTGCTTCCATCTGGGTTACAC…	58.4809	41.5196	86.4427	36.619	37.9598	53.0303	102.847	51.4561	57.9733					0.993041	0.999028	0.993041	0.999028	1.99207	0	96.44	3	C:GO:0005575; P:GO:0006950; F:GO:0016746	C:cellular_component; P:response to stress; F:transferase activity, transferring acyl groups	EC:2.3.1.21	Carnitine O-palmitoyltransferase	IPR039551 (PFAM); IPR042232 (G3DSA:3.30.559.GENE3D); IPR000542 (PANTHER); PTHR22589:SF69 (PANTHER); SSF52777 (SUPERFAMILY)	F:GO:0016746	F:transferase activity, transferring acyl groups
C154050_c0_seq1_	collagen alpha-1(VII) chain-like	TGGGTCCTGTGGCCCCTACAGGCCCCCGTTCCCCCTGCTCTCCCTTCACACCCCTCTCCCCAGACAGCCCGCGGGCACCATCTATCCCTGCTGGTCCTCTCTGCCCGGCCTCTCCCTTGTCTCCTCTCTGGCCCTTCTCAGCTTGCTCCACCACAGGCTTGACCAGAACATTCCTCCTCTCCACAACCAACTTCAAGTCCTGCACCTCAATCCCAAGGTTAGAGAGGGCCTTCTGCACATCCACTGCTGTTCCAGGCCTGCCCGGTTTCCCGTCCTCTCCAGGGTCACCACTTTCACCTTTACCACCCACTGCTCCTTTCTCCCCTCTGGCTCCTACAGCCCCTGGGATTCCAGGCTCACCTGGGGTTCCTGTATGCCCCTGAGGGCCAGGAATAGATG…	1.23444	0	1.08053	0	0	0.914316	5.52939	1.14347	1.20778					0.99752	0.99818	0.99752	0.99818	1.9957	3.51704e-84	91.14	2	F:GO:0030234; C:GO:0032991	F:enzyme regulator activity; C:protein-containing complex			IPR008160 (PFAM); mobidb-lite (MOBIDB_LITE); mobidb-lite (MOBIDB_LITE); PTHR24023 (PANTHER); PTHR24023:SF880 (PANTHER)	no GO terms	no GO terms
C15784_c0_seq1_	golgin-45	GTTCGACGGAGGGAGAGCCGACTGGTGTTCCTCACAGCGGCCAGCGCTGACCTGTCCAGGTTAAAGGCCACGACCCCTGCCCTCTGACCCCTAGAGGACCAGGATGTCTCCCCTGCAGCGCTCGCAGCAGTTGAAGGTGATGTTCTCATAGCGAGTGTAAGGGTGGAACCGGCCGATGCTCTTCTTATTGGTCAGGAAGGCCGAGGGGGAGGAGTCAGAGATAGAGAGAGGGGAGGGCTCTTCCTCGTTGTTGTCTGAACAGGAAATAGGGTCCAGGATCTTCAACACCTTCTCAGCCATCTTCTCAGCAGGCGTGTGTGAGGTGTTAGGGAGCTCTGAGACCTGTCTTCCTTTTCCCAGCCCGGCTCCACTGCTGCTCCCTACTGGCCCAACCTTCCC…	12.8871	6.759	21.6107	5.5274	7.06229	8.22885	42.0234	3.43041	8.45444					0.998298	0.9949	0.998298	0.9949	1.9932	0	79.97	2	P:GO:0015031; P:GO:0016192	P:protein transport; P:vesicle-mediated transport			IPR013183 (PFAM); mobidb-lite (MOBIDB_LITE); mobidb-lite (MOBIDB_LITE); mobidb-lite (MOBIDB_LITE); mobidb-lite (MOBIDB_LITE); mobidb-lite (MOBIDB_LITE); IPR027095 (PANTHER)	P:GO:0007030; P:GO:0043001	P:Golgi organization; P:Golgi to plasma membrane protein transport
C163097_c0_seq1_	forkhead box protein N4-like	GTTTTCAGCAAGTAACTTTTTATTTATCCATTGTGATTTTACAGTACATGTAGCCTGACATCCTCCCAAAAGTTGTGAATAATTCAATGAATATTATGAATTTGGACTTTGACAGATTTTAGCATATTTTCAAATGCTGAAATTTGTCAAATGGTCTACAAATGCTATTATTAGACAGGTTTTGGAATGTATGGATAAATACTGTTTAAGAAACAAGCTTTTCAGTGGAGATCACAGGGATTTAAAACACAAATATACAGTAAACGGTGTTTGATAAATTCCTCCCCTTCTCCAGCTGCCATTTAATAAATAAAACATCACAGTAATACTGCCTAGCACAATACACACAATGGGTAAATAACAGGGAACTAACAGTGCCATGGTAAGGCTTACAAACAC…	1.0837	0	7.56374	0	0	0	1.10588	0	0					0.99752	0.99752	0.99752	0.99752	1.99504	1.24087e-63	93.2	5	F:GO:0003677; F:GO:0003700; C:GO:0005634; P:GO:0009058; P:GO:0034641	F:DNA binding; F:DNA-binding transcription factor activity; C:nucleus; P:biosynthetic process; P:cellular nitrogen compound metabolic process			PTHR13962 (PANTHER); PTHR13962:SF28 (PANTHER)	no GO terms	no GO terms
C168266_c0_seq1_	Retrovirus-related Pol polyprotein from transposon 17.6	AGGGCAGCAAGAAGCCAAGAGACAACACTGGACACTCCTCAGGAACTGGCTGTCATCACACTGACCAGAAGGACCTGGCGTACCCACCACCCGCCAGTAGCTGTCATTTGATTTGAACTGTCAGAGACTTCAACACGTTAGTGCCTACAATGAGTTCATCAACTGCCCATCTACAATAAGCACTGGGACTACATAACTGAAGCCATAAAGCTGTATTTTTAAGTCACACATGCCCACTGGGCTAGTTTGCGTTCCACCACAACCCACCAGGATGATGTCTGAAGGAGCTAGAAAGTTCCCCTCTACCACTCCTGCCTCCCTCAACCGAGGTACAATATCTGCACGCAGAGTAGTAGCCATGGACCCACTATCTAACATTCCCTTCAGCTCAACTTTATC…	1.10271	0	1.08053	0	0	0	7.74114	0	0					0.99752	0.99752	0.99752	0.99752	1.99504	1.08178e-92	61.6						no IPS match	no IPS match	no IPS match
C190770_c0_seq1_	kelch-like protein 34	AACACAGAGGATTTCATCATTAACATACTTCAAACACTGTAAACGTTATTCTGGGACTGAATGTTCTTGTATGAAATGACTAGTTCTGTTTTGCGAGTCTGTCTTCCTGGTTCCTCAATGCGGTTAAAATAACTCTCTAGCATCCATATTTTGGATGAAACATATGAAGCTTGTTCAGAAGTGGGAATTGTAGGTTTCTCCTCTCCGCTGTCTCAATTGCAATAATAACAGTTATTATAGTTATTATCAACTTTGTTCTGAAGTGAGAATTGATTAGAAAAAAACATTTTTTTATTGGAATACACTAAAGATGTACTCTTACTGAATATCAACATGTGTTTTCCCCAAACACATGTCTCTATGGTATCTACACCTTTTCAGCCAGTTGCATACATTATG…	1.49841	0	7.56374	0	0	0	4.42351	0	0					0.99752	0.99752	0.99752	0.99752	1.99504	0	85.17						IPR000210 (SMART); IPR011705 (SMART); G3DSA:1.25.40.420 (GENE3D); IPR015915 (G3DSA:2.120.10.GENE3D); G3DSA:3.30.710.10 (GENE3D); IPR011705 (PFAM); IPR000210 (PFAM); IPR006652 (PFAM); PTHR45632 (PANTHER); PTHR45632:SF8 (PANTHER); IPR000210 (PROSITE_PROFILES); IPR015915 (SUPERFAMILY); IPR011333 (SUPERFAMILY)	F:GO:0005515	F:protein binding
C19761_c1_seq1_	forkhead box protein O4	TGGGGGACAGTCCTCAGGCACACAATGTGGCAACAATAACAACTCCAAACCATTAAACTATGGTAACTCTCTCTTTAACCCCATGCCCAGCCCTGGCTCCCGTGTGACTGGTCTCTATGGCACTCATGTTCCCTCCAGCTTGGAGGCGTTGCTCACCTCGGACTCCCCGCCTCCCAGTGATTTCATGATGACCCAGGTGGACCCCCTTATGCCCAGTCCTGGTGTAGTGGGGATGATGGGCATGGGGGGGCCCATGGTGGGAGGGCGGGCCAAGCCCAACCAACTGTTGCTGGGGAAGGGGCTTGAGCCCAACACTGTGGCACCCATGGGGATGCAATCTCAACTCCAGTCCCAGCTCCAGCAGCAGCACTCTCAGCTGGGCATGAGCCTGTCAGGCAT…	160.565	124.559	355.496	116.766	131.535	109.718	226.705	108.63	111.116					0.999506	0.998532	0.999506	0.998532	1.99804	2.04521e-100	81.63	5	F:GO:0003677; F:GO:0003700; C:GO:0005634; P:GO:0009058; P:GO:0034641	F:DNA binding; F:DNA-binding transcription factor activity; C:nucleus; P:biosynthetic process; P:cellular nitrogen compound metabolic process			IPR032067 (PFAM); PTHR45767 (PANTHER); PTHR45767:SF3 (PANTHER)	no GO terms	no GO terms
C202521_c0_seq1_	protein argonaute-3 isoform X1	GTTGGCCAGCAGCTTGATGGGCTTTCCCATGGTGCCATAGCCAGGCCGCCGCGGCACAGTGAACAGGGGCTGGGCTCCAACGGCTCCTGTAGTTCCGATTTCCATTCATGAGGTCCCTGCCCGGTTTACTCCCCGGATCACAGATGTCAAACGTCAGGAACTCTTGCTTGGTTCAATCTGGTTTATCGGCAGTTCAACGCCTCACAGGCGATGCAGCCGAGTAGTTACGGGTTCCCCAGAGTTCTCCTCTCCGCTCACTGTCAAACGAGCCCCTGTTCCAGTCCCTTTGGACGAGGGTCTTCCTCGACCCAGCGTCTGCAAGTTGTTCACACGATCAAGGTATCCAATCAGATTTCACTGCCACGGCGATACTTGCTCGAGCTTCAACGACGCTGAAAC…	112.063	74.349	209.624	67.0197	67.0918	87.7744	223.387	75.469	91.7911					0.995028	0.998007	0.995028	0.998007	1.99304	1.15427e-12	99.14	6	F:GO:0003723; C:GO:0005737; P:GO:0006412; P:GO:0008283; C:GO:0032991; C:GO:0043226	F:RNA binding; C:cytoplasm; P:translation; P:cell population proliferation; C:protein-containing complex; C:organelle			mobidb-lite (MOBIDB_LITE); mobidb-lite (MOBIDB_LITE)	no GO terms	no GO terms
C21066_c0_seq1_	protein Red	GTAACGTTTGCGCCGCAAATCAAGACCATACCAATCGAATGTTGACTGTCATTTCCGTTTTCACAGCACACATCACCATCAACAACATAGCTAGGTTATAAATCTAGCAATAGTTGATCGCAAACTTTTTGTTTTACTTGAGTGAGACCAACTTCTTTCAACATGCCGGAACGAGAACGAGGAGAACGAGAGACGGAGTCGTTCTCCAACCCTCTGGCTCCGGATGGGCATGAGGTGGAGGACCACCGGTCAGCACTTCAGTCCAAGCTGACAAATGAGGACTTCCGTAAACTTTTGATGACCCCTCGTGCCACACCCTCGTCAGCTCCCCCATCCTCCAAATCCTCCAGACATCATGAGATGCCCCGGGACTACAGCGAAGAGGATGATCCTGCAGCC…	447.472	425.817	703.428	413.864	412.261	331.897	619.292	335.036	338.178					0.995201	0.998366	0.995201	0.998366	1.99357	0	92.33	5	P:GO:0003013; C:GO:0005634; P:GO:0007059; P:GO:0051276; P:GO:0140014	P:circulatory system process; C:nucleus; P:chromosome segregation; P:chromosome organization; P:mitotic nuclear division			IPR012916 (PFAM); IPR012492 (PFAM); mobidb-lite (MOBIDB_LITE); mobidb-lite (MOBIDB_LITE); mobidb-lite (MOBIDB_LITE); mobidb-lite (MOBIDB_LITE); mobidb-lite (MOBIDB_LITE); mobidb-lite (MOBIDB_LITE); mobidb-lite (MOBIDB_LITE); mobidb-lite (MOBIDB_LITE); IPR039896 (PANTHER); PTHR12765:SF7 (PANTHER); PD311621 (PRODOM)	C:GO:0005634	C:nucleus
C21346_c5_seq1_	cAMP-specific 3',5'-cyclic phosphodiesterase 4D-like isoform X6	CCTTGCTAGTATGACTGTAGTCAACATAAATATGTTTTTTATTTAGAATGATTGTTTAAACAAGCTCCTATTGAAATACACTTAGATAACCGTAATGTAATTCTTGTCGTTGGGAAAAAAAACGTGTGTGTCATTGTAGCATTCCATGGTCAACATTATTTCCAATAAGCATCCATGATGTCAAAAGCATGAAGACTTTATTGAAAAGGTGGACAGGCGTACAGTAACAGTAAGCGTTTAGAAACCCGTAGTAAACAGTTGTGTTTAGATTGTCGAGACTGCAGACAGGTGTTCTGGGCCAAGTTTCCCAAAAGCATCATAACGCTAAGTTCAATTCAGCCTTGAGATGCTTTTGGGAAACTGGGACCTGTTCAGGAGAGAAACATAGAAACTGGGATC…	2.61444	0.965572	10.8053	2.07277	2.64836	0	4.42351	0	0					0.992804	0.99752	0.992804	0.99752	1.99032	7.53767e-77	99.77	2	P:GO:0007165; F:GO:0043167	P:signal transduction; F:ion binding	EC:3.1.4.17	3',5'-cyclic-nucleotide phosphodiesterase	IPR036971 (G3DSA:1.10.1300.GENE3D); mobidb-lite (MOBIDB_LITE); mobidb-lite (MOBIDB_LITE); mobidb-lite (MOBIDB_LITE); mobidb-lite (MOBIDB_LITE); PTHR11347:SF106 (PANTHER); PTHR11347 (PANTHER); IPR002073 (PROSITE_PROFILES)	F:GO:0004114; P:GO:0007165	F:3',5'-cyclic-nucleotide phosphodiesterase activity; P:signal transduction
C21369_c3_seq1_	uncharacterized protein LOC110536859 isoform X2	ATGGTTTCGGTCTCATAATGCTGGATGATTTAATGGATGCGTAGGTATCTGACTGTAGTCTGCTCTCTGCTGTCACTTCCCCTGGTGGTCGTCCTGTTCAGAGGAACCTGAGTCTCAGTTGGAGCTGTTGTTCTGCAGAAGGAGTAGACACAGGCAAAGGAGAGGAGAGAGGAGAGGAGAGCAGACACAGGACACAGACTGAACAGCAACATCCAACACAGCCCACAGTCTACAGGAGGAGGGGAGGAGGAGGACTCAGGAGGACTGGTTTCAAGTGAAATCCTGGTGGTGATGTTTCCATAGTGGTACAACTCTTTCTGTAAAATTCCTCCTTTACCTCCATCATCCACTAACCGGTTCTCCTTAGTCCCACAGTAGTAGAGTCCCAGGTCAGATTCA…	6.94929	0.965572	29.1744	1.38185	1.76557	0.914316	15.4823	2.28694	3.62333					0.998533	0.992988	0.998533	0.992988	1.99152	6.86595e-129	82.43	1	C:GO:0005575	C:cellular_component			IPR003599 (SMART); IPR013106 (PFAM); IPR013783 (G3DSA:2.60.40.GENE3D); IPR007110 (PROSITE_PROFILES); IPR036179 (SUPERFAMILY)	no GO terms	no GO terms
C223257_c0_seq1_	immunoglobulin superfamily member 10-like isoform X1	CAGTGTGACTCCGTTCCATTTATTTCCCTTATGCCACTCCAATGAGCCTATTCTCCTACAGCCTCTCCCACCAGCCTCCCCCGGTATGTTCTGTACAGTGTTAAGCACACTAGTCTCTAGTTTGAGTGGTAGAGTTTAGCTGGCAGTGGCAGGGTACTGCTGCTTGTCCAACAGGTTGGCCATCTCCATCCAGCCCAGATCCCACTGTACCTCAGTCACATCCTGCGTGGTCTGGGGTGCCTCTCCTGGGGGTGGCCCTTCTTTGGAGGAGAAACAGCTGCGGGTGCACCACATACGCAACCTGTAGTGACGAACCAGTAACATAACAACAGGAATAAGCAACAGGATAACCACAAAGCAACAGAACAGCAACACCCATATCCAGGTACCTTCAGAGGA…	4.1076	1.93114	14.0469	0.690924	1.76557	0.914316	9.9529	1.14347	2.41555					0.996836	0.99604	0.996836	0.99604	1.99288	0	81.64	1	C:GO:0005575	C:cellular_component			IPR003599 (SMART); IPR003598 (SMART); IPR013783 (G3DSA:2.60.40.GENE3D); IPR007110 (PFAM); IPR013783 (G3DSA:2.60.40.GENE3D); PF13927 (PFAM); PTHR11481 (PANTHER); PTHR11481 (PANTHER); PTHR11481:SF91 (PANTHER); IPR007110 (PROSITE_PROFILES); IPR007110 (PROSITE_PROFILES); IPR036179 (SUPERFAMILY); IPR036179 (SUPERFAMILY)	no GO terms	no GO terms
C23838_c2_seq1_	transmembrane protein 234	AAGTTTGTGAGGGTTTTAGGTGATAAGACAAATATAATAATTGAGTGGTTGTTGGCAGTGCACATAGGCATTGTTGTTTGTCCAACATGAGTACCATTATCAACTGAAATTGTGTTTATCATAAACTTAGAATTAACAGTTTGAATCCAATTTAATCAAGACAGATGATTGACAGACATTTAATTTCTAGTGGAGGTACTATGCCTCCTGCTGGTAGCTGTGCTGTGGGGCTGCACCAACCCATTTCTGAAGAGAGGCACAGAGGGGATTGAACATGTGAAAAAGGATAGCAAGCTTCTTCACTTCCTGGCAGAGGTTAAGTTCCTGTTTTTAAACATCAAGTACCTGATACCATTCCTACTGAATCAGAGTGGGTCCTTGGTGTACTACTTCACCCTT…	1.93995	1.93114	8.64427	2.07277	1.76557	0	1.10588	0	0					0.994355	0.99752	0.994355	0.99752	1.99188	2.40577e-82	91.36	1	C:GO:0005575	C:cellular_component			IPR018908 (PFAM); IPR018908 (PANTHER); SSF103481 (SUPERFAMILY)	no GO terms	no GO terms
C244638_c0_seq1_	leucine-rich repeat-containing protein 3-like	TAGTTGACAACTCAACCAAAATTAGATCAAAACTAGACATTGAAATGACATCTGTGCCCAGTGGGTAAGGATTCTAGCTTTTAAGGGATTTTGTAGGGAGCTGAGGCATTTGCTTTCACAGTGCCTTGGTTGAGTTACTGTTTACTGTTTCTAGGCACTTGAAGACACAAGATGAACATTCAGTCCAGTGTAACAGCCAATCATAATGACTAGATCAATAGTACTGTATAGCACTGCAACCAACCAATCACAACAACCAAATCAATATGGAGACACTCACAGAGACTTATACAATATCTTTCTCATGAAATCCTACTGTTGGGAAAACATATGACGATGAGAAGTAGAGGTCATGTTCCTTTCCAATGAAAAATAAATACAATAAAAACAGTCGACAAA…	31.3413	2.89672	104.812	3.45462	0	0.914316	131.599	3.43041	3.62333					0.995013	0.997932	0.995013	0.997932	1.99294	0	92.96	1	C:GO:0005575	C:cellular_component			PR00019 (PRINTS); IPR000372 (SMART); IPR003591 (SMART); IPR032675 (G3DSA:3.80.10.GENE3D); IPR000372 (PFAM); IPR001611 (PFAM); IPR001611 (PFAM); PTHR24366 (PANTHER); PTHR24366:SF89 (PANTHER); IPR001611 (PROSITE_PROFILES); IPR001611 (PROSITE_PROFILES); IPR001611 (PROSITE_PROFILES); SSF52058 (SUPERFAMILY)	F:GO:0005515	F:protein binding
C250523_c1_seq1_	BICD family-like cargo adapter 1 isoform X2	AAGGGTTCTCCTATGAGGACAGCTGAAGAACCATTTTGGAACCCTTTTATCTAAGAGTGTAACTGTGGGCTGGAGTAAAGGCTATGGAAGCAAATCCTACTTTGTAGAAAATGTCAGTACTACCCAGAACCCCTGTTAGAAGCAAACTGGTAATGACGTTGTTTTTGTAGGCTTGCTGGTGAACACTTGATTCAAACATTGGTCGACTGACTCACAGAATCCTAACTCGTGATACAAGAGCATAACTCTATCTTCGACAACATTCTGTGATTTGCGTGAAAGTTAGAATGACTTATTGCTTGGACAGAACTGAACAGTCACATGAAGAACTTAGAATCTCTTCACCCCTCCTCTCCCTTTCCACAGAGATCCCCATTTGTATGTAAACACTCAAAACAC…	8.10509	0.965572	11.8859	1.38185	0.882786	1.82863	43.1292	1.14347	3.62333					0.99465	0.999777	0.99465	0.999777	1.99443	6.22554e-10	88.59						no IPS match	no IPS match	no IPS match
C251653_c0_seq1_	dystrotelin-like	GCATAAACAGGATGTTCCAAAGCGTGTCACAGGAAGTACCTGGGCAGGTGTCGGCAGAGGCGCCAGAACAGACTTGCAGACTGCTGTACAGACTGTTTGACCGGGGACAGACTGGCGCTGTCTGTCGCAGGTCAGTTGAAGCCGCTCTCATCTCTCTCTCAGCAGACACACTCTCAGCCAAACATAAGGCTCTGGTTCATCTGGCAGAGAGGTGCAGTGGGAGAGAGAGCGGCACGGTGAGCAGGAGTGGTCTCAGAGTCGTACTGCAAGACCTCAGCCAGGTGCCGGCTGTAGTGCAGGAGAACCATGTGTTTGGCTCAGCTGAGACAGCCGTTCGTTCCTGCTTCAGTGGGGTGCTGAGTGCGTGTGTTTGTGAGGAGCATGTCCTCTCATGGCTGC…	453.005	396.85	887.118	313.68	359.294	309.953	721.032	307.593	328.515					0.991082	0.999702	0.991082	0.999702	1.99078	0	72.74	1	F:GO:0043167	F:ion binding			IPR000433 (SMART); IPR015154 (PFAM); G3DSA:1.10.238.10 (GENE3D); IPR000433 (PFAM); G3DSA:3.30.60.90 (GENE3D); mobidb-lite (MOBIDB_LITE); mobidb-lite (MOBIDB_LITE); mobidb-lite (MOBIDB_LITE); mobidb-lite (MOBIDB_LITE); PTHR12268:SF18 (PANTHER); PTHR12268 (PANTHER); IPR000433 (PROSITE_PROFILES); cd16243 (CDD); SSF57850 (SUPERFAMILY); IPR011992 (SUPERFAMILY)	F:GO:0008270	F:zinc ion binding
C254489_c0_seq1_	immunoglobulin superfamily member 10-like isoform X1	CCGAATGGGTGACCTTTTTTCCCTCATTTGAAGACTGCAACCCTTGGACAATTCTGATATGGCAGGGGGAACAGTGAGTTAGCAAGATATCTCTCTCTGTTTGATAGAGTCAGAAAGAGATTTGGCAGGGTTTTCATTGTGTACCAGAGTAATTCAACTTGAGATAGAATGAACTCCCTCTCCGTCTATGTCATACTGGGTCTAACAACATTGATGATCCAGACTACAGACTCTAAAGGGTCTCCCAATATCAGAGTGGTTCTGTCTGTTTGGCCCCCAGGATCAACCATCTACTTAAGGGAATCTGTGGCCCTGAGATGCAGTGTGGAAGCAGGTGCTAACTATTCTTGGACCTATCACTGGTTCAGACACACATCTCACAAACTTGTGACCCCAAAC…	4.1076	1.93114	14.0469	0.690924	1.76557	0.914316	9.9529	1.14347	2.41555					0.996836	0.99604	0.996836	0.99604	1.99288	0	81.83	1	C:GO:0005575	C:cellular_component			IPR003598 (SMART); IPR003599 (SMART); IPR013783 (G3DSA:2.60.40.GENE3D); PF13927 (PFAM); IPR007110 (PFAM); IPR013783 (G3DSA:2.60.40.GENE3D); PTHR11481 (PANTHER); PTHR11481:SF91 (PANTHER); PTHR11481 (PANTHER); IPR007110 (PROSITE_PROFILES); IPR007110 (PROSITE_PROFILES); IPR036179 (SUPERFAMILY); IPR036179 (SUPERFAMILY)	no GO terms	no GO terms
C265405_c0_seq1_	CAP-Gly domain-containing linker protein 4-like isoform X2	ACTGGGGGAGACACTGGCTGGGGGAGAGGGGAGGTAGGGGGAGGAGGCGGCGAGAGAGACGGAGGGGAGGCAGGAGAAGGGATAGGTGGAGTTGGTCTGGGATCTGTTGGAATCTAAGGGACCCACGGGAGCAGCCGGAGCAGTGGACAGAGAGCACATCAGCTCCTCTATTCGGGCCCTTTGGACCTCTACGGTCCTGTGCAGACGTTGATTCTCGCGCAGTATCTCGGCTATACTCGAGCACAGGTGCACTGCACCTCTCCTCGAACCATTGATGAAGAACAGTACAGCTTGCGAGGCGACCTCCTTGTCCTCCTCAAGACCCCCTGACGAACTGCCCACTTGGTATAGGAAGGCAGAAATACTACAGTAGTAGAAAACTATTTGTCTATCACTTTA…	2.29127	0.965572	14.0469	0	0	0	3.31763	0	0					0.99355	0.99752	0.99355	0.99752	1.99107	2.73396e-58	86.04						no IPS match	no IPS match	no IPS match
C26609_c0_seq1_	CTD small phosphatase-like protein 3 isoform X1	ACTTCGGTCTCGAAGTATTGCTGACCCTTCATCAGCACAGTTTAACGGTCGGCGGTCCTCGAAGAGAGCGGCTCCGAGCGTAACTCCGGAAAAGGATGAAGATGTACAACAGCCAGACAACCAGTCACTCTACCCTGATGATGATATCCCCACCGCTACAAAGCGCCCTCTTGTACAAGGGCGTGGGAGGAAAAGGGTGGCAGCCCCTGCCTATGAAGACGGAGAAGATCTGGGCTTCAAGACCCCCATTAATGTGCGCCATCACCGGGTGCTGTCGGAGCTAAACCCCTCCTCTCCCCTCAATTCCACTATGCGAAATATCTACTCCCCCATGGTCCGGTTCCTCACACCTACCAAGGAAAATGCGAGAACCCCCAGCAGTGGTGATGTGATGAGCCC…	4267.04	3371.78	5132.54	3468.44	3593.82	4082.42	5964	4229.69	4293.65					0.997983	0.997021	0.997983	0.997021	1.995	0	94.73	1	F:GO:0016791	F:phosphatase activity			IPR004274 (SMART); IPR023214 (G3DSA:3.40.50.GENE3D); IPR004274 (PFAM); IPR011948 (TIGRFAM); PTHR12210 (PANTHER); PTHR12210:SF112 (PANTHER); IPR004274 (PROSITE_PROFILES); cd07521 (CDD); IPR036412 (SUPERFAMILY)	F:GO:0016791	F:phosphatase activity
C267087_c0_seq1_	homeobox protein Nkx-2.2	TACAAAATTTCACAAGAGCATTGACATTCTTAAATCTCGGGAGAGGCTGGACCCAGTTCTCTTAACGAAAACATGTAAACATGGCGCACACATTAGCCCCCCAAAAAATGGTAAATAGGCCTATGGGTCAAGCTGCAAAATGAAAAGTCTTTATTTTGTAGTGAACCCCCTATCGTGCTCTTAAAGGGCAGCCCCGCCAGTCTCTACTAGTTCACCAAGTCCACTGTTGCGTTTGCATCAAGTGATGTGCTGAAGGGAATTGTGGCGTGGTGGCGGCGCTGTACTGAGCATTATATTGCATTTGATGAAGGGTCTGGGCGCTATACGCCGAGAGGGGGAATCCAGCCTGAAAAGTGGCCGCCAAGTCCTGAGCTTTAAGAGTATGACAAGGCTTTCCAT…	2.71857	0	7.56374	0	0	0.914316	13.2705	0	0					0.99752	0.993535	0.99752	0.993535	1.99106	2.92578e-124	97.83	10	P:GO:0000902; F:GO:0003677; F:GO:0003700; C:GO:0005634; P:GO:0009058; P:GO:0009790; P:GO:0030154; P:GO:0034641; P:GO:0048646; P:GO:0048870	P:cell morphogenesis; F:DNA binding; F:DNA-binding transcription factor activity; C:nucleus; P:biosynthetic process; P:embryo development; P:cell differentiation; P:cellular nitrogen compound metabolic process; P:anatomical structure formation involved in morphogenesis; P:cell motility			IPR020479 (PRINTS); IPR001356 (SMART); G3DSA:1.10.10.60 (GENE3D); IPR001356 (PFAM); PTHR24340 (PANTHER); PTHR24340:SF24 (PANTHER); IPR001356 (PROSITE_PROFILES); IPR001356 (CDD); IPR009057 (SUPERFAMILY)	F:GO:0003677	F:DNA binding
C26893_c1_seq1_	putative RNA-directed DNA polymerase from transposon BS	GCTGTCAAATCCACAAGTGGCTCCAGGCATTATACCTAAAGATGCCATTGCCCATGCAGCCTTGTTTACAAGTTTAAACTCTGGAATGTGAGACATAATCTACACCTCGATTAGGCTGAATTAAATCATTATTTTGTTGAATGATTTTAAATTTGACTCATTATTTCTATATAGCCTACACTTTCTCATTCTGAACTTCTAACGCAAGTAGGATGGTTGTTGCTTCGTAACAATGATCTGCTCATCTGCTCACCGATTTGACAGCTACAACGCAGTTACACCTCCGACACTTACAAAACATCAGTAATGCGGGTTTTGGCTGTTGCCAACTCTTGATCTGATTGAGTATATGCCTGAGGCATCATCATAGATATTGACTATGCTAGCTTGATTATTAAA…	12.1284	1.93114	75.6374	6.90924	2.64836	0.914316	6.63527	1.14347	1.20778					0.993519	0.998304	0.993519	0.998304	1.99182	4.3047e-07	54.06	2	F:GO:0003964; P:GO:0006278	F:RNA-directed DNA polymerase activity; P:RNA-dependent DNA biosynthetic process			no IPS match	no IPS match	no IPS match
C27038_c0_seq1_	CTD small phosphatase-like protein 3 isoform X1	GTGTTATTTTAGTGGTCCCTTTATTTTGAGCAGTGTATAATAAATAGAACGACCTCATCACTGACTTGAATGAAGACTCCTGTTCTATTCATTCTATTTACAGTATATGCATTTAATCCAAACAGGCAAAATCCAGATTGAACATTTTTGAAAATAGGCCCAGCGGATTACATTTGGAATCTCTGAGACATGTAATAAACCAAACAAGTCACGAGTAGGGTACATTAGCCAAACAAAATACAGATTTACTACGTAAACTATAATAACCGTTGTGCAGATTTGAAAAGTGGGTAAACAGGCATCGAATTGAACCCATGCAGAATTAGTATGTAAGAGGAAATGTGCATTTGCATGTGAATTGATGACAATTGCAATCATTAGGAGACTAGTGATTTTCTT…	4308.36	3277.15	5094.72	3459.46	3512.61	4132.71	6296.87	4341.75	4351.62					0.995205	0.995516	0.995205	0.995516	1.99072	0	93.97	1	F:GO:0016791	F:phosphatase activity			IPR004274 (SMART); IPR004274 (PFAM); IPR023214 (G3DSA:3.40.50.GENE3D); IPR011948 (TIGRFAM); PTHR12210:SF112 (PANTHER); PTHR12210 (PANTHER); IPR004274 (PROSITE_PROFILES); cd07521 (CDD); IPR036412 (SUPERFAMILY)	F:GO:0016791	F:phosphatase activity
C28324_c0_seq1_	ribosome biogenesis regulatory protein homolog	CAGCATATATTTTTGAAGTTGATTTTAATTTGAAATATCAAACATAACCCTGTACCAAAAAGTTGTACATTGCATTGACAAATCTATAACAAATTGAGGACTGATGAGGTAAATAAAGACCGTATTCCTGGGTGAGCTATTTAGAAATTTGCATGATGGGACAGAAGACACCTCCCCTCTTACACTCCTATTGCACCTGACCTGCATAAAAGAGAAACAAAACAGGAATCGCTCCCAGCAATATGACAGTGCAGGTGGGAGACATAATGAAGTAGTCAGTTCATATTGTGCAGTCCGATACATCTGAGACAAGGCACTTATTATGAATGACATGCAAAGTTCCAAAAGGTCCTCCTTAGCGCTTCCCTGGTTTCCCAGCTCCTTTTTTACCACTAGGTG…	2605.85	1939.83	3073.04	1972.59	2146.94	2691.75	3524.43	2698.59	2799.63					0.994495	0.998439	0.994495	0.998439	1.99293	1.49066e-167	95.94	2	C:GO:0005634; P:GO:0042254	C:nucleus; P:ribosome biogenesis			IPR007023 (PFAM); mobidb-lite (MOBIDB_LITE); mobidb-lite (MOBIDB_LITE); IPR007023 (PANTHER)	C:GO:0005634; P:GO:0042254	C:nucleus; P:ribosome biogenesis
C289479_c0_seq1_	tumor necrosis factor receptor superfamily member 5-like	CTCAATACATACAGATGACAGTCATATGTCTTCTGTGTTTTTGGACTATGGGTTTAGCAGCGGATCTACGATGCAATGATATGTATGAAAAAGATGGCAGATGTTGTGAACTTTGTCCACCAGGCAAATTTTTGAAGAAGCACTGCACCACTCATGCCAAAACCGACTGTGGTGACTGCCCAGCGGACTCCTACTCTGAGTTCAGTGACCGCGTAGAGAACTGTCAACCATGCCTCAAGTGCCAACAGGTCTATGCAAGAGCATGCACCTCAACTGCAAACGCAATCTGTTTGTGTGGCTCTGGTTTCCTGTGCTCAGACCATGTCTGCTCAAATTGTGAAAAGGAAAAGAAATGCCGCAAGGGAGAGGAACTGAAGAGAACAGGTTCCAGGGAATACA…	4.7971	0	18.3691	0	0	0	18.7999	0	1.20778					0.99752	0.999926	0.99752	0.999926	1.99745	2.98148e-168	75.45	4	F:GO:0003674; C:GO:0005886; P:GO:0007165; P:GO:0008219	F:molecular_function; C:plasma membrane; P:signal transduction; P:cell death			IPR022318 (PRINTS); IPR001368 (SMART); G3DSA:2.10.50.10 (GENE3D); G3DSA:2.10.50.10 (GENE3D); IPR001368 (PFAM); PTHR46875 (PANTHER); IPR001368 (PROSITE_PROFILES); cd00185 (CDD); IPR034018 (CDD); SSF57586 (SUPERFAMILY)	F:GO:0005031; F:GO:0005515; C:GO:0005887; P:GO:0043066	F:tumor necrosis factor-activated receptor activity; F:protein binding; C:integral component of plasma membrane; P:negative regulation of apoptotic process
C297236_c0_seq1_	tumor necrosis factor receptor superfamily member 5-like	ATGAAAGACTGCACAAATACACTAAATAGCAACAAACAAGATTACAAAAGACAAGGAAATTATAGCAGGCTAACTGCAAAACAAATTGTAGAAGTAACATTTGGTCATTCAGGACTAGCTGACATGCTACCCTGAAGTCAAAGCACTCCTGCAAGCAGATGTAAGATATCACACAGTGGAGATGCTCGCCATTGACAGCAGAATCTGGCTGGCATTGTCCTTGGTTTCAGCCTGCTGGATGAGCTGGCTTCCACTCTCCTCTTTTGACAGTGGGAAGCCATGTATATTAGCGTTAGGCTTGTGCCTGATTCTCCTGATGCAGGCATAAGTGAGGAACACCAAGAGGACGACAGCAAAGAAGAAGAAGCCAATGGCCAGAATGTAATGCCCGTCCTCTTT…	4.66203	0	17.2885	0	0	0	18.7999	0	1.20778					0.99752	0.999926	0.99752	0.999926	1.99745	3.77958e-174	75.45	4	F:GO:0003674; C:GO:0005886; P:GO:0007165; P:GO:0008219	F:molecular_function; C:plasma membrane; P:signal transduction; P:cell death			IPR022318 (PRINTS); IPR001368 (SMART); G3DSA:2.10.50.10 (GENE3D); IPR001368 (PFAM); G3DSA:2.10.50.10 (GENE3D); PTHR46875 (PANTHER); IPR001368 (PROSITE_PROFILES); IPR034018 (CDD); cd00185 (CDD); SSF57586 (SUPERFAMILY)	F:GO:0005031; F:GO:0005515; C:GO:0005887; P:GO:0043066	F:tumor necrosis factor-activated receptor activity; F:protein binding; C:integral component of plasma membrane; P:negative regulation of apoptotic process
C308484_c0_seq1_	putative thiamine transporter SLC35F3 isoform X1	GCGCAATTGCCCCAATCTATCTGTGCGTGTTCAAATGATGTAATGCAACGGCATATGTGTGGGTGAGAAGGGAGAGGGATCATGTTATTTTTCTCCGTGGTTAAACTGGATTTACAGTACCGGGCTCGCGCTGTCCCCAATTGAGTGGCATTATCATGTACGGCGATGGAGAGGGCACTGTTTGGGACAGAGTCGGACGCCCCCGACGGGACTGCATGTGCTACCTCGGACCTCCAACAACTTTGATGCCCATCGGGATGCGGAAGTCTCCCGATGTGAGTCCCAGACGGCTTTCGGACATCAGCCCCCAACTGAGACAACTGAAGTATCTGGTTGTGGACGAGTCTATCAAAGAGGACACTTTAAAATCGTCCCGTTCCTTTGAAGACATTAACAGCG…	1.36633	0	3.2416	0	0	0.914316	4.42351	1.14347	1.20778					0.99752	0.997693	0.99752	0.997693	1.99521	4.16184e-80	94.32	1	C:GO:0005575	C:cellular_component			mobidb-lite (MOBIDB_LITE); IPR026505 (PANTHER); PTHR19346:SF3 (PANTHER)	no GO terms	no GO terms
C310895_c0_seq1_	potassium voltage-gated channel subfamily D member 3-like	CAAAAGGATGCCCCCGGAGCACCAATGCTAACTTTACCACCGCTGCTGAAAACAATCCTAGGGGAAACACTGGTTGACCTGTTACCCAGCATGGCACACATCCTCTGAGGCCCATGAGTTTGTGGATGAGCAGCTGTATGAGCAGAACTGCCTGGAGACCACGATCCAGAGCTACACCTCCCACAGCCCCTCCTTCTCCAGCCAGGACGGGCCCATAGGCACCTGCTGTACCCGCCGGGGGAAGATGAACTCCCCACTACCCAACTCCAGCCTGCCCCTCCAGCCCAGCCATCAGCAGGGCTCACTACAGGAGCTCAGCGCCCTGCACATCCAGTGTGGGGATAAGCTGCCCCATACCACCAGTCGCTCCAGTCTCAACATGAAGACAGACGATGTGGG…	1.09637	0	3.2416	0	0	0	5.52939	0	0					0.99752	0.99752	0.99752	0.99752	1.99504	1.97129e-55	83.32	4	C:GO:0005886; F:GO:0022857; C:GO:0032991; P:GO:0065003	C:plasma membrane; F:transmembrane transporter activity; C:protein-containing complex; P:protein-containing complex assembly			IPR024587 (PFAM); mobidb-lite (MOBIDB_LITE); IPR028325 (PANTHER); PTHR11537:SF256 (PANTHER)	F:GO:0005249; P:GO:0006813; C:GO:0008076	F:voltage-gated potassium channel activity; P:potassium ion transport; C:voltage-gated potassium channel complex
C31701_c0_seq1_	calcium/calmodulin-dependent protein kinase II inhibitor 2-like	TTGACATGTTCTTTCACCATTTATTAGTTCACCAAATACAGTGAAAATGGCATCTTAATATACAATGACTCATTCTTAGAATGTCATGACACTTTTGTTGCTTTTTTGCTTCATAAAACGATGTTTCATTATTGAAAGTATTAAGGTTTCATGCACAACAAACCATATTGAGTTTCCTTAGAAGAATGGTGCAAGATAAACTAAATAAAAAAACAACTTTGATGTCCAAAATCTGTCAAAATCCAACGTGTTATTTGAGGATACTCGTAAACAGTGCAATATACAAAAAAAAATGGCTATTTTCTAACAAATTCATCAACGAAGCTCAAGTCACAGGATACAATTTCTCAATAATAGTTTAACATTGATGTGTACAAAACCCCAAACACATTCAGTTAG…	37.5213	9.65572	200.979	0.690924	3.53115	5.4859	77.4114	0	2.41555					0.996589	0.995988	0.996589	0.995988	1.99258	5.7358e-32	94.82	4	P:GO:0006464; F:GO:0016301; F:GO:0019899; F:GO:0030234	P:cellular protein modification process; F:kinase activity; F:enzyme binding; F:enzyme regulator activity			IPR026779 (PFAM); PTHR31007:SF1 (PANTHER); IPR026779 (PANTHER)	F:GO:0004860	F:protein kinase inhibitor activity
C31787_c3_seq1_	tyrosine 3-monooxygenase	AAAGACACCAGGCGCACCAAGCAAAGTCAACGCAGTGCAGGGAGCATCAATAAAATACGCTCAGATACACAGACACTCACATTACACACGCATACAAAGACACTATTTTACACACTCCAGAATCTGATCATGCCGATTTCAAGCAGCTCTTCTTCCTCAACGAAGAGTATGCGCAGGGCAGCGTCCGAGCTCGAGAGGTCTGATTCTGTTACGTCTCCAAGATTCATTGGGAGACGACAAAGTTTGATCGAGGATGCGCGGAAGGAACGAGAAGCAGCGGCAGCCGCGGCAGAGGCGGCTGAAGCGACTGAACAGATCGTGTTTGAGGAAGAGGATGGAAAAGCTCTGCTCAATCTCTTCTTCACGCTGAGAAGTTCCAAGACACCAGCACTGTCACGC…	39.0256	0	150.194	2.07277	0.882786	0.914316	158.141	0	0					0.997284	0.997358	0.997284	0.997358	1.99464	0	97.23	7	C:GO:0005623; P:GO:0006520; P:GO:0009058; F:GO:0016491; P:GO:0030154; F:GO:0043167; P:GO:0048856	C:cell; P:cellular amino acid metabolic process; P:biosynthetic process; F:oxidoreductase activity; P:cell differentiation; F:ion binding; P:anatomical structure development	EC:1.14.16.2; EC:1.14.16	Tyrosine 3-monooxygenase; Acting on paired donors, with incorporation or reduction of molecular oxygen. The oxygen incorporated need not be derived from O(2)	IPR019774 (PRINTS); G3DSA:3.30.70.260 (GENE3D); IPR005962 (TIGRFAM); IPR019773 (PIRSF); IPR021164 (PFAM); IPR019774 (PFAM); IPR036951 (G3DSA:1.10.800.GENE3D); mobidb-lite (MOBIDB_LITE); mobidb-lite (MOBIDB_LITE); PTHR11473:SF18 (PANTHER); IPR001273 (PANTHER); IPR019774 (PROSITE_PROFILES); IPR041903 (CDD); SSF55021 (SUPERFAMILY); IPR036329 (SUPERFAMILY)	F:GO:0004497; F:GO:0004511; F:GO:0005506; P:GO:0009072; F:GO:0016714; P:GO:0042423; P:GO:0055114	F:monooxygenase activity; F:tyrosine 3-monooxygenase activity; F:iron ion binding; P:aromatic amino acid family metabolic process; F:oxidoreductase activity, acting on paired donors, with incorporation or reduction of molecular oxygen, reduced pteridine as one donor, and incorporation of one atom of oxygen; P:catecholamine biosynthetic process; P:oxidation-reduction process
C318480_c0_seq1_	potassium voltage-gated channel subfamily D member 3-like	CGGCGATCATCAGCATCCCCACGCCCCACTCTGCCACCCCGGACGGGGACGGTCTTCACGGACCCCCCCAGCGCAGACCCCCTCCTCCCCCCACCGGCCCAGAGGCCGCCAGTATTAACACCACAGCCAGCTCCACTGTCTTCAAAGTGTCCGCTCTGTGACTGTGTGACTCACCCACTCGACAGACTGACTGAGCAGGAGGAGAGGTGAAGGGGACTTTCACTTGAACTCTGCCTTGAAGGACCCTGTCGCCTGTTTAGAGGAAGAGAAATGGGAGGGAACTCCCATTTTCCAAGGAATGTACTTGGCCTTTTGAGAAGCCAGGGGATAGGCTACTGTATACTGAGAGAAATGTTGAAACGCAAGTCAGCTGATGGTAGGCTACTGTGTGCCCATTTC…	1.63664	0	7.56374	0	0	0	5.52939	0	0					0.99752	0.99752	0.99752	0.99752	1.99504	3.25038e-10	98.08	4	C:GO:0005886; F:GO:0022857; C:GO:0032991; P:GO:0065003	C:plasma membrane; F:transmembrane transporter activity; C:protein-containing complex; P:protein-containing complex assembly			no IPS match	no IPS match	no IPS match
C393375_c0_seq1_	voltage-dependent calcium channel subunit alpha-2/delta-4-like	TAAACACGAATGTAATGACATACATTATTTATTGCAAATGTTCATCAAGTATACCACAAAAATATGAATATTCCTATTTCATAGCACACAGTTTTGGTACAGTAGTTCATTTCAACATAAAAAATAGTTTTAATACAATACAGCTTAATGTTACTGTGTATAAAAATCAGATGGATTGTCCAGCAGAGGGCAGGGTTCGTCCTACCATATCAGTGTCTCCATGAAAATAACAGTCTCTCATTGCATCGCATGTCCACAAGTTCATATCCCATGGCTCATGCAAAAGAGTCCCAAGCAAAGAAATGTGGCTTTTGTTTGGACTGTTGAGTCTCTTTCTCTCTCATTGTGGGAAAAGGAGTCTTACTAGAAAATAGCCCTCGCTCCGGAATTGACTTTAAC…	38.1074	5.79343	189.093	2.07277	5.29672	1.82863	98.4231	1.14347	1.20778					0.997998	0.997364	0.997998	0.997364	1.99536	0	94.58						IPR013680 (PFAM); PTHR10166:SF59 (PANTHER); PTHR10166 (PANTHER)	no GO terms	no GO terms
C40226_c1_seq1_	contactin-4-like isoform X1	CACTCACTTAATATAAATCAATCAACTTTATTCATTAACACAGTATAAACAACCAACAACAGCAAAAAACAGAACTTCACATGGAGTAAATGGATGGTAGTACCGGTAAATCCCAAAGTGTGTAGGCCTACAGGAGAACACCTGTTTGAGACAGAAGCACAGACATAAAAGTGGTTTGACTTGTATGGCTACAGATACACAAACCTGCTATCTCTTTGTATGGTCTCAAGCCATTCAGTCAGTTAGCAAATGGACAGAAAAGAAGGGCAAATACAGTCATGCTGAACGACATTTAGCTACTGTATGAAACATTTGTGTTATTACATAAAAACCAGGTTAATCAGCTCTTTAGAAAGGTTTTTATTTGATATAAATGATCTGAAGTGTACAAAAAAGTAT…	159.41	2.89672	464.63	22.8005	25.6008	6.40021	707.762	12.5782	32.61					0.998044	0.999132	0.998044	0.999132	1.99718	0	99.2	4	P:GO:0000902; P:GO:0007155; P:GO:0030154; P:GO:0040011	P:cell morphogenesis; P:cell adhesion; P:cell differentiation; P:locomotion			IPR003599 (SMART); IPR003598 (SMART); IPR003961 (SMART); IPR013783 (G3DSA:2.60.40.GENE3D); IPR013098 (PFAM); IPR013783 (G3DSA:2.60.40.GENE3D); PF13927 (PFAM); IPR013783 (G3DSA:2.60.40.GENE3D); IPR013783 (G3DSA:2.60.40.GENE3D); IPR013783 (G3DSA:2.60.40.GENE3D); IPR003961 (PFAM); IPR013783 (G3DSA:2.60.40.GENE3D); IPR013783 (G3DSA:2.60.40.GENE3D); IPR013783 (G3DSA:2.60.40.GENE3D); IPR013783 (G3DSA:2…	F:GO:0005515	F:protein binding
C40738_c0_seq1_	methyltransferase-like protein 4 isoform X1	ACACACACACACACACACGTCTGATGTCACTAACAGGATCACTGGGGGAGAGGGGGGGTAGAGAGCTATCGGATCACAGAGTCGCTCTCCGCTCCGCCCTCTGTTTAGGACATCCATGCTGTGATGTCATACTGAGGTCAGGGGTAAAGAGTTGGCCACTGCCTCCAGACCTGGCACATCCAAAACACTTGGGACTACATACACCACTTGTGCTCCAATCCCCTAACAGGGATATTGCCCTGTGTTAACAGTGACTGAGGAAGAGGACTTTGTGTTTTAGAAGGGGGCGGTTTAGAGACTTAGCACTGTGGATATTCACCATTTCAAGCTGTTGCATAAGAATCCACCAGAGGGGGTGTGAGAAAAGGACAGCAGCCCAAATCCTTTTCCCGCCCCTGG…	771.48	652.726	1038.39	598.341	674.449	691.223	1076.02	690.655	750.03					0.993794	0.996652	0.993794	0.996652	1.99045	0	90.08	1	F:GO:0008168	F:methyltransferase activity			IPR007757 (PFAM); mobidb-lite (MOBIDB_LITE); PTHR12829 (PANTHER); PTHR12829:SF4 (PANTHER); IPR007757 (PROSITE_PROFILES)	no GO terms	no GO terms
C41497_c1_seq1_	transcription factor SOX-11-like	CGTGTCCAGCTCGTCCAGCTCCAGCGAAGACGCGGATGATTTACTGGTTGACTTCAGTTTAAATTTAGCATCCTGTGCTCACGGAGCGGAGCTGGGGAACTCGAATTCAGGGAATCTCTCTCTTTCCTTTGTGGATAAGGACTTGGACTCTTTCAGTGAGGGCAGCCTTAGCTCTCACTTTGAATTCCCAGACTATTGCACCCCCGAGCTGAGCGAAATGATCGCAGGGGATTGGCTTGAGGCTAACTTTTCAGATTTGGTATTTACCTACTAGCTAACTAAGTACAGAAGGAGTCATCCTCTGGTAGTAGGTGGGACAGCGTTATGATCAGCCGGTTCCCTCCCCAGCGCTGTTATTACCATGGAGGGAAGGAGGGTGTCCTCCATGAACTGAACCAA…	912.716	707.764	2078.95	663.978	783.914	571.448	1248.54	567.161	679.979					0.999853	0.995837	0.999853	0.995837	1.99569	1.40455e-34	94.32	7	F:GO:0003677; F:GO:0003700; C:GO:0005634; P:GO:0009058; P:GO:0030154; C:GO:0032991; P:GO:0034641	F:DNA binding; F:DNA-binding transcription factor activity; C:nucleus; P:biosynthetic process; P:cell differentiation; C:protein-containing complex; P:cellular nitrogen compound metabolic process			IPR029551 (PTHR10270:PANTHER); PTHR10270 (PANTHER)	F:GO:0003700	F:DNA-binding transcription factor activity
C41734_c0_seq1_	caspase-8-like isoform X1	CAAGGGGCAGTGTGTCACGGCAGGAGTACTCTGTTCAGCCAATCAGCAACCAGGAACAGCAACTCAGCTTCCCTCAGTCACTACAGAGCCTGTCTATATCAGAGACACGGCCCAACTGTGAGCGTGGGCAACGCATAAGGTTGTACTCTGATGCAATGACGGAAACTCAGCCTGGGTCTGGGCCTGACCAGGTGACCACTTCACCGACGCAATCCTGTAAGACCTCTGAGATGGAGCACTATTCCATGACCTGTAATCCTCGGGGGACGTGCTTAATCATCAATAACTACCACTTCATGGGATTTTCAGGTCTGACAGACAGACCAGGAACTGAGCAGGACGAGAGTAGGCATGCTCACTCATTGGTTGATATTATGAGCCTGATCTCATTCAGTGAAT…	888.985	764.733	2159.99	630.123	753.017	494.645	1170.02	529.426	609.927					0.997212	0.995603	0.997212	0.995603	1.99281	3.98471e-171	82.64	2	P:GO:0008219; F:GO:0008233	P:cell death; F:peptidase activity	EC:3.4.22	Acting on peptide bonds (peptidases)	IPR015917 (PRINTS); IPR015917 (SMART); PF00656 (PFAM); G3DSA:3.40.50.1460 (GENE3D); PTHR10454:SF162 (PANTHER); IPR002398 (PANTHER); IPR001309 (PROSITE_PROFILES); IPR002138 (PROSITE_PROFILES); IPR015917 (CDD); IPR029030 (SUPERFAMILY)	F:GO:0004197; P:GO:0006508; F:GO:0008234	F:cysteine-type endopeptidase activity; P:proteolysis; F:cysteine-type peptidase activity
C42022_c1_seq1_	caspase 8	ATGACAACATAGTGATGTTTGTTTAGGACTGTTTTGCTAAAGAACTCCACTTTACTGTTTTGTTTCCTTATCACGACACTGGTGTCATCCAGGCCTCTAATTTTCATCAAAACAGTGGACCGTGATAGGAAAGAGGCCTACAAATTCCTCTTAGCACACAGCAAACAATGCTACCTCTCTCTGCAGTCAATTCAAGATGGCACCTGTGGGGTGGACACGCCTCCCCACCACACCCATATCTGCAACCTTAAAGGCCAACTGCATAATAACTGCCAATTATATTCCCAACACAGTACGTTAACATGGACAAGACTAAGTACATACAGCAAAACATTATTTAGATTTATTTTAGGGGCAATGTTTCATTTCACTTTCACATTATGCTTTCTTGGTAAAGCA…	1384.73	1143.24	3115.18	1047.44	1185.58	806.427	1931.97	878.184	969.845					0.99918	0.99692	0.99918	0.99692	1.9961	0	79.64	2	P:GO:0008219; F:GO:0008233	P:cell death; F:peptidase activity	EC:3.4.22	Acting on peptide bonds (peptidases)	IPR015917 (PRINTS); IPR015917 (SMART); IPR001875 (SMART); IPR001875 (PFAM); PF00656 (PFAM); PIRSF038001 (PIRSF); G3DSA:3.40.50.1460 (GENE3D); G3DSA:1.10.533.10 (GENE3D); G3DSA:1.10.533.10 (GENE3D); mobidb-lite (MOBIDB_LITE); mobidb-lite (MOBIDB_LITE); PTHR10454:SF209 (PANTHER); IPR002398 (PANTHER); IPR001309 (PROSITE_PROFILES); IPR001875 (PROSITE_PROFILES); IPR001875 (PROSITE_PROFILES); IPR002138…	F:GO:0004197; F:GO:0005515; P:GO:0006508; F:GO:0008234; P:GO:0042981	F:cysteine-type endopeptidase activity; F:protein binding; P:proteolysis; F:cysteine-type peptidase activity; P:regulation of apoptotic process
C421185_c0_seq1_	voltage-dependent calcium channel subunit alpha-2/delta-4 isoform X2	CAGGCAGGATGGGACTAGGACCCAAGGCTGACACAGTGGACCCTTACAGGATGGGACTAGGACCCCGGGCCGAGCCAGGTGGAGTAACGAACAGGCTGGGACCCAGAGGGACTCCAGCGGGGCTGAGGCTGGGCCTGTGGATCCTGTGTTTCAGCTGGTTCTGCTTCACTGCTCACGCTCAGATGAAGATACCACCTGAGACGGTCCAAGATTGGGCAAATGTCCTTTCAGTGCAACTACGCGAGGCTACCACAAGATATTCGGGAGCTAACATTCTGCAAAAGAAATTCAGAGATGTAGAGTCCATTATCAAGATAGTGGACATCGATGGGAGAGCCCAAGTGAGGGACTTTTCAGAGGACATAGAGAGAATGCTGGGGTCCAAGATGAAGTCTGTTA…	37.9327	4.82786	181.53	1.38185	4.41393	3.65727	101.741	2.28694	3.62333					0.998	0.997975	0.998	0.997975	1.99598	0	95.41						IPR002035 (SMART); IPR036465 (G3DSA:3.40.50.GENE3D); IPR013608 (PFAM); IPR002035 (PFAM); G3DSA:3.30.450.20 (GENE3D); IPR033479 (PFAM); mobidb-lite (MOBIDB_LITE); PTHR10166 (PANTHER); PTHR10166:SF59 (PANTHER); IPR002035 (PROSITE_PROFILES); cd01463 (CDD); IPR036465 (SUPERFAMILY)	no GO terms	no GO terms
C42467_c1_seq1_	methyltransferase-like protein 4 isoform X1	TTTTACAACAGAATCGACGTATTGAATATGCCACAGGTTTGGCGAATGCACGTGACGATAGACAATCATCATGGCGGCGCACAGCAATAATGTCCAAGTAGAGAAAGTAGGAAACCCAGCAAAGAAACGAAATGTGTAAGTAACGTTAGCAAGCTGGTCACCTCCACAAGGTACGCTTATGGACACTCACGGCATGTAAAGATATCAAAGAGAGAGTTAGGAGAGAGTAGTTTGCCAACCAGATTGGCTATGTCGATTGTGTTTAGAAATGCCAACGGGTGGCTGTTGGATGCTTGTTCACTTGTCGACAAGGGTGTCCAACTATGTAACGTTACTTCGGAGAGGAAAGCAGCCAGTGGGAAGTCGCATTTTAAATGTTGTTTTAAACATGAGTGTTTT…	770.916	651.761	1036.23	596.959	674.449	691.223	1076.02	690.655	750.03					0.993524	0.996652	0.993524	0.996652	1.99018	0	90.08	1	F:GO:0008168	F:methyltransferase activity			IPR007757 (PFAM); mobidb-lite (MOBIDB_LITE); PTHR12829:SF4 (PANTHER); PTHR12829 (PANTHER); IPR007757 (PROSITE_PROFILES)	no GO terms	no GO terms
C44326_c0_seq1_	calcium/calmodulin-dependent protein kinase II inhibitor 2-like	CTGAATACGAGGAGAGAAACACATACAATGTCAAGCGAAATAGGTAAACAAAAAAAGGAGACTCCCAATAACTAGCAATACGCGCAAATGCACAAGTAGGTTAAATTCACAATGCTCAGATTAAATATAATTAGCCTACGTAGGCATAGCATATGCGTAAATATCATCACATTGTAATAATTTATTTAGGCTAGAAATTTGTTCAGCATAGAAAAGATTACTCCCCAAATAAAAGGTTTACCTCACAGTTGCTCCAGTAGCTCTAGCTCCGTGGTCATGAATTGATAGCCTACATTTCTGTTACCTCCACAGTACATATTATATATTTCGCCTGTTGATGTCACCCTTAGCCTACTCCTCCAGCATTCGGAGTCCCCCAGCACACACACACACACGCAG…	33.5933	8.69015	179.369	0.690924	3.53115	5.4859	68.5644	0	2.41555					0.996714	0.995511	0.996714	0.995511	1.99222	3.92826e-32	95.14	4	P:GO:0006464; F:GO:0016301; F:GO:0019899; F:GO:0030234	P:cellular protein modification process; F:kinase activity; F:enzyme binding; F:enzyme regulator activity			IPR026779 (PFAM); IPR026779 (PANTHER); PTHR31007:SF1 (PANTHER)	F:GO:0004860	F:protein kinase inhibitor activity
C44752_c0_seq1_	transcription factor Sox-11-like	TTTCCAGTTCCAGCTGATTTATTTAGTTTTGTCAAGATACAGCCTTCAGCATGACGACACGTAACGCAGATGATCCATTTAAGAGTAGCCTATATTGCACAAAATAAAGAGAGAAAAAAAATGTGCCAATAAGATAAAATACAAAGAAAATCCAGTTTCATACCTGCTATTTGGGACCCATTCACACATATACATAAACTCCTAATTTTACAATTTTACAGAACATGTACAATCTTAAAACTAGTACCAGCAATGAGGTCCACAGTCACCAATTCCAATTGAACTCATTAAGCACCCCAAATATGCTCTACTTCTTCTGTACATATACCATAGCTTAAAATAATTGCAAGGCATGTCGATGCAACTTGACATCTTTTCAACCCTTGCATGCTAAATGAA…	3318.1	2457.38	6222.8	2575.08	2847.87	2308.65	5281.67	2281.22	2570.15	2.1112	51.8752	1.56147	5.4594	0.999217	0.999808	0.999217	0.999808	1.99902	4.0363e-134	87.86	5	F:GO:0003677; F:GO:0003700; C:GO:0005634; P:GO:0009058; P:GO:0034641	F:DNA binding; F:DNA-binding transcription factor activity; C:nucleus; P:biosynthetic process; P:cellular nitrogen compound metabolic process			IPR017386 (PIRSF); mobidb-lite (MOBIDB_LITE); mobidb-lite (MOBIDB_LITE); IPR029551 (PTHR10270:PANTHER); PTHR10270 (PANTHER)	F:GO:0003700	F:DNA-binding transcription factor activity
C49126_c2_seq1_	tyrosine 3-monooxygenase	CGGTGACATTCTGTGCTGTTGTCTCATAAAACATTTGATCTCAAAATCAAAATGCTCAAGTATAGAGACAAATGAAAACTTTTAGCTTCACTGCCCAAATAAATATGGAGGGGAGTGTGTACAACATTTGAGATGAATGCAGTCTCCACCAATGGAGGAAAACTGCCTTTAAACGCCTCATTGTCTACAAAGCGCGATCAGATTGAATCCTGACTTTAGGAAGCATGGGTACCAATGGATAATGCCCACCCACCTGCACCTGATGTCTTAGAGACATCACCAGATCAAATAAACCAAACAAGTCCAGTGAGAGGTTTCAAGGTCGCCACTTAGCCAGCCACATAAAGCACAAGAGAACAATGGTTATGTCACACATCAAAATGGCACAGAGTGGGACCA…	37.7941	0	145.872	2.07277	0.882786	0.914316	152.611	0	0					0.997275	0.997352	0.997275	0.997352	1.99463	0	97.23	7	C:GO:0005623; P:GO:0006520; P:GO:0009058; F:GO:0016491; P:GO:0030154; F:GO:0043167; P:GO:0048856	C:cell; P:cellular amino acid metabolic process; P:biosynthetic process; F:oxidoreductase activity; P:cell differentiation; F:ion binding; P:anatomical structure development	EC:1.14.16.2; EC:1.14.16	Tyrosine 3-monooxygenase; Acting on paired donors, with incorporation or reduction of molecular oxygen. The oxygen incorporated need not be derived from O(2)	IPR019774 (PRINTS); G3DSA:3.30.70.260 (GENE3D); IPR005962 (TIGRFAM); IPR019773 (PIRSF); IPR021164 (PFAM); IPR019774 (PFAM); IPR036951 (G3DSA:1.10.800.GENE3D); mobidb-lite (MOBIDB_LITE); mobidb-lite (MOBIDB_LITE); PTHR11473:SF18 (PANTHER); IPR001273 (PANTHER); IPR019774 (PROSITE_PROFILES); IPR041903 (CDD); SSF55021 (SUPERFAMILY); IPR036329 (SUPERFAMILY)	F:GO:0004497; F:GO:0004511; F:GO:0005506; P:GO:0009072; F:GO:0016714; P:GO:0042423; P:GO:0055114	F:monooxygenase activity; F:tyrosine 3-monooxygenase activity; F:iron ion binding; P:aromatic amino acid family metabolic process; F:oxidoreductase activity, acting on paired donors, with incorporation or reduction of molecular oxygen, reduced pteridine as one donor, and incorporation of one atom of oxygen; P:catecholamine biosynthetic process; P:oxidation-reduction process
C49937_c0_seq1_	Y+L amino acid transporter 2-like	CCGGGGGGGGCCGGGGGGACCGAGTTTGGGAAACGCTGCCCTATGTAGTCAGTCACACTTGATATTCTATTTTCTTGTATATCACCTTATAAGACCTTCCATAAATCAGCCTATTGTTGTACTGTAGGCCTCTTTTCTTCATTACCCCCACCACACTACTGTTCAGACATGGTATCATGACTTCCTGTGTACAGTCAATGTATAATGTTTCCCTTGTATAAGAGGCCATGTTTGTTTGTGACTGCCACGTTGCGAAAACTAAATGGTCGGGGGCCAAACTGTGATATATTTCATCATTCAAGTCTCGGCCTAGTCTTTACAGTACAGGAATGTGCAGCTACAAAGTAATTCAAGGACACTTGAGTGGGATCAATGATGGGACTCGACTCCACAATAATA…	19.2384	0	84.2816	0.690924	2.64836	1.82863	58.6115	3.43041	2.41555					0.998916	0.996778	0.998916	0.996778	1.99569	1.64148e-113	95.32	2	C:GO:0005575; F:GO:0022857	C:cellular_component; F:transmembrane transporter activity			G3DSA:1.20.1740.10 (GENE3D); IPR002293 (PFAM); mobidb-lite (MOBIDB_LITE); PTHR11785 (PANTHER); PTHR11785:SF398 (PANTHER)	C:GO:0016020; F:GO:0022857; P:GO:0055085	C:membrane; F:transmembrane transporter activity; P:transmembrane transport
C50336_c0_seq1_	tyrosine-protein kinase STYK1-like isoform X1	GTAGTTAAATAAATAGTTAGTCACAAAATGTCCTCGTGTTAATAATTAACAGTCAGTCAACTTACCGCGGTCACCTTCATGGCTATGGCCGCTCAGCCAGAGCAGAGGGCATTGGACGTTAGAAAAGTGTGTATTTTCTAAAAGCTGTTGTCACGAGAGCTCACTCAAATATTACAGGTAGGCATATGGAGACACATTTCCTTGATATCTCCCTGGCCTTATGTTGGATCAATCTCTCTTCCTGAAGATGTGAGAAATGGTAAGAACCACCTGTAATCTATGGATGTGCAGGCGTCTCCATGCAACAACACCTCAGACCCTCTGTGCTGTAAGTCTTTTATGTTCCCATGTGTAAACTACAACAGTCTCTCATCAACACCAGCTCAGATAAAATATTAG…	40.85	15.4491	127.503	13.8185	34.4287	13.7147	85.1526	12.5782	24.1555					0.994592	0.996721	0.994592	0.996721	1.99131	0	89.68	4	C:GO:0005575; P:GO:0006464; F:GO:0016301; F:GO:0043167	C:cellular_component; P:cellular protein modification process; F:kinase activity; F:ion binding			IPR001245 (PRINTS); PIRSF000615 (PIRSF); G3DSA:1.10.510.10 (GENE3D); IPR001245 (PFAM); PTHR24418:SF269 (PANTHER); PTHR24418 (PANTHER); IPR000719 (PROSITE_PROFILES); IPR011009 (SUPERFAMILY)	F:GO:0004672; F:GO:0005524; P:GO:0006468	F:protein kinase activity; F:ATP binding; P:protein phosphorylation
C51885_c1_seq1_	contactin-4-like isoform X1	GTTATTGTACCAGATTTCCTCAGACAAGTCCTAAGTATGTGGGAGGTGCCCCCAGCCCCTCTTGTGCCAGCTCACGCCACTGTAGGATAAGGTAGAATGATTTATGCGCTAATGGCATGGCACTGCTTTCCTAATCAATGGGAATCGTACTAGTTTACAATACTTTCCGCGTATTGCTGAATTGGAGTGTTTTACAGATCGCGTAGTTATTTTGTATTAGAGCCCAGCTGAAAGAATTGCTCTATTATATCTCGACCGCTTAGACTACCCAGAAGGGTCTGTTCCGCTTGGATGCTCGGTGCAGTGAGTGCCTCACCGAGGACAGCTCGTGTGCCTGCTTTGCTCGGGTTAGAGGAAGGAAAATGATGCATCACAAGTGAAGACCCAGAAAGGTACCGA…	159.41	2.89672	464.63	22.8005	25.6008	6.40021	707.762	12.5782	32.61					0.998044	0.999132	0.998044	0.999132	1.99718	0	99.2	4	P:GO:0000902; P:GO:0007155; P:GO:0030154; P:GO:0040011	P:cell morphogenesis; P:cell adhesion; P:cell differentiation; P:locomotion			IPR003599 (SMART); IPR003598 (SMART); IPR003961 (SMART); IPR013783 (G3DSA:2.60.40.GENE3D); IPR013098 (PFAM); IPR013783 (G3DSA:2.60.40.GENE3D); PF13927 (PFAM); IPR013783 (G3DSA:2.60.40.GENE3D); IPR013783 (G3DSA:2.60.40.GENE3D); IPR013783 (G3DSA:2.60.40.GENE3D); IPR003961 (PFAM); IPR013783 (G3DSA:2.60.40.GENE3D); IPR013783 (G3DSA:2.60.40.GENE3D); IPR013783 (G3DSA:2.60.40.GENE3D); IPR013783 (G3DSA:2…	F:GO:0005515	F:protein binding
C55009_c0_seq1_	elongator complex protein 5	TCTAACCACTAGGCTCCCTGCCACTCCAATAAGCATTGTGTTGTTTAATATTGTCATCATTGATGATGACATAGAAGTCCAGCCAAGCTATTCAAGTTGTATTCATGTATATTAATTGCTGACTATTCCATGCCAGTGATGTTGTTGATTGTTTTTAAGAGTAGACCAGGGCCAAGCTTTTATTGACCATTATTAAGTTGGTATACACTTGCATCGTTGAGGGCCATCACAATAACTCAGTTGCTCCTTTAAAGACCTAAAAGTAGCAACAAACTACAGGAACTATTTTATCATTATTCATAAGTCTATGTGAGTTCATGTGGCTAATGTGTTGGGTCTGACTAGACATGCGTAGAACCGAACAATAGGGCCACAGACTCAAGCTCACACACCAGTGGT…	382.909	126.49	1271.79	161.676	204.806	138.062	937.784	121.208	101.453					0.99922	0.994741	0.99922	0.994741	1.99396	0	87.02	3	C:GO:0005622; P:GO:0006399; C:GO:0032991	C:intracellular; P:tRNA metabolic process; C:protein-containing complex			IPR019519 (PFAM); mobidb-lite (MOBIDB_LITE); mobidb-lite (MOBIDB_LITE); IPR019519 (PANTHER)	P:GO:0002098; C:GO:0033588	P:tRNA wobble uridine modification; C:Elongator holoenzyme complex
C60133_c0_seq1_	general transcription factor IIH subunit 4	TCAGGTAGAACAGAAAAACAGCAGTACTCCGGACCTCCGTGCTCAGATTTGAATTCCACTGTATCAATGTCTTCTCTCTGACCTCCTCAAACTCAAGATTGAAAGGCGCTGCTCTCACTGCAATAAAGAAGGGATGGTTTATCACACCAGACAAATGAGATATGCAGATGAAGGACAGGCTGTCTTCTACAGATAAAGAGAAAAGGGACCCCTGAGAAGAGATTGGGATGCTTCCCCATTCTCCTGGACCTCCTTCAATATTCTTCTCCTTTCTTTCGTCTGTAAACAAGAATGCGTTTGATCAATGTAATGCGAACTTGAGATCGTATTGGCGAAAACACAATTGTTATGCTATTCATTGCCCTTCATTACTCGTAATGAGGCTTAGGCTAACCGCTC…	2575.38	2414.89	4270.27	2116.3	2343.8	2140.41	3101.99	2078.83	2136.56					0.993056	0.998155	0.993056	0.998155	1.99121	0	95.66	9	F:GO:0003677; C:GO:0005654; P:GO:0006259; P:GO:0006464; P:GO:0006950; P:GO:0009058; F:GO:0016301; F:GO:0030234; C:GO:0032991	F:DNA binding; C:nucleoplasm; P:DNA metabolic process; P:cellular protein modification process; P:response to stress; P:biosynthetic process; F:kinase activity; F:enzyme regulator activity; C:protein-containing complex	EC:2.7.11; EC:2.7.11.23	Transferring phosphorus-containing groups; [RNA-polymerase]-subunit kinase	IPR004598 (TIGRFAM); IPR004598 (PFAM); IPR004598 (PANTHER)	C:GO:0000439; F:GO:0001671; P:GO:0006289	C:transcription factor TFIIH core complex; F:ATPase activator activity; P:nucleotide-excision repair
C61029_c0_seq1_	TBC1 domain family member 24-like	TGGGGTAATGTCTTTTGTTTTTTTTATTTCTTGATGAAACAAAACATAGAATTGACTATTGTAATGTCAAATTGTATACTCCGCATAAAGCTGGCCAGAGAGACGTGAGGAAATCAAACTTCGCAATCCCAAAAAAACACAAAGCTGCTAACCTGAAGCTGTGAAAAAGGAAAATAAAGCACCAAAGTATCTCTGAAGGTCTTTTCAAATTCCTCCAGCTAAACATTCTAAATCGTTCAGTCTTAATAAAAAGACCGGGATGAACAATGATCAGAATTTACAGTGTAGTGGCCCACCACACCAGATACTAATTGTTCTTGTTGTACCCGTGTAGCAGAAAATGTTACAGTTAAGAGACCCCATTTTTCCATCCAGTACAATTGAAATCCCAGTTGTTGG…	42.4178	14.4836	130.745	21.4187	22.9524	14.6291	93.9996	20.5824	20.5322					0.997823	0.996749	0.997823	0.996749	1.99457	3.52536e-86	95.11	2	P:GO:0030154; P:GO:0048856	P:cell differentiation; P:anatomical structure development			IPR006571 (SMART); IPR006571 (PFAM); mobidb-lite (MOBIDB_LITE); PTHR23353:SF13 (PANTHER); PTHR23353 (PANTHER)	no GO terms	no GO terms
C61222_c0_seq1_	protein SSUH2 homolog	TCTTACTCTGAGCTCAGGCAACACACCTCTCTTTCTCTGAGCTTAGACCTCAGTGGATGATCCAGAACCATAGAAACAGATTGACTAGATTCTCCATAGAATTAAAATGATTCCGCTTCTCATTCTATGTTCTACAGTTCCATCTCTATGATCAAAACTGGAGAGTCCACGGAGGTACAGACAAACATAACAGAATTCAGAATAAAATATTCCATTATCCAACTTCATAAACTCTGGATATTATTGTTATAGTATAGCATATACTTTCAATTCAATGGTGTGATGGAAAAATCAGTGGTTGGAATGGCTGGAATGAACAGGCACTGGTTTTACAATGAGTTTCAACACGGCTAGCACCCTTTTGAGTAAAAAAAAAAAGATAATAATTACAAATGTAAA…	28.0278	1.93114	89.6843	2.07277	4.41393	0.914316	121.647	1.14347	2.41555					0.998992	0.998205	0.998992	0.998205	1.9972	3.49081e-73	88.86	1	F:GO:0051082	F:unfolded protein binding			mobidb-lite (MOBIDB_LITE); IPR033271 (PTHR15852:PANTHER); PTHR15852 (PANTHER)	no GO terms	no GO terms
C62098_c0_seq1_	protein SSUH2 homolog	GACGATCTTGGGCCTTTTCAGAGCCCTCAACGCTGCCATGTTGCCTGTTGACGTTGCATGAAACTGAATCACTGTTCGGATAACGGCCCAGAGGCTCAATGTGTTTGTGTGGTTGTGGATGATATATATCCTCGGTCTTATCTAGAGTACAGTACTGGAACGCCCTGTGTCTGATATAGCCTCTCCTCGGTCTGATCTAGAGTACAGTACAGGAACTCCCTGTATCTGGTATAGCCTCTCCTCGGTCTGATCTGGAGTACAGTACCGGAACGCCCACCACTACACTGAACATGCTCGTCCGGAGTGCGTGAGAGCACACTGCGAAGAGGATAGAATAGAGAAACCAAAACTCTTCAACTCAGAAAATGTACTCTATGGAAGATAGCAAATGTTTTTTTT…	31.8591	2.89672	110.214	2.7637	4.41393	2.74295	128.282	1.14347	2.41555					0.998407	0.997802	0.998407	0.997802	1.99621	6.43697e-73	88.86	1	F:GO:0051082	F:unfolded protein binding			mobidb-lite (MOBIDB_LITE); IPR033271 (PTHR15852:PANTHER); PTHR15852 (PANTHER)	no GO terms	no GO terms
C62773_c1_seq1_	TBC1 domain family member 24-like	AGTGTTTGTGTGTGTGTGTGTGTATGTATCTCTTAACTGTGTGTATGTGTCTATCTATCTGAGGCCATGGCGTCCTGGAAGCCCCACACCTCCAGCAGTGCCACCTGGAAGCTCTCGGTGGAGCAGAGCGGCGGGTTGTCGAAGGTGGTGCAGCGGGCTGTGCGCCCGTGGTTCAGTTCGCCGTCGATGTACAGCGCGTTGCCCTCTCCTCCCCCCACTATGATGGAGTCAACGTTGCCGGCCATGAACATGGAGGTGTTTCTGGAGTTGAGGTTGAAGTGTCGGGCCGAGAGGAAGGGTGACAGGCGGTTGGAGGGGTCAGCGGCCGGCCTCTCCACGGGGAGGCTGTTGTCATCAGAGCTCTGCCCGTCGGTGGGAGCCTCGTACTCAGCAGGGTCC…	35.224	5.79343	84.2816	14.5094	12.359	13.7147	121.647	12.5782	16.9089					0.993553	0.999324	0.993553	0.999324	1.99288	0	95.77	2	P:GO:0030154; P:GO:0048856	P:cell differentiation; P:anatomical structure development			IPR006571 (SMART); IPR006571 (PFAM); IPR000195 (PFAM); G3DSA:1.10.472.80 (GENE3D); mobidb-lite (MOBIDB_LITE); PTHR23353 (PANTHER); PTHR23353:SF13 (PANTHER); IPR035969 (SUPERFAMILY)	no GO terms	no GO terms
C7505_c0_seq1_	putative rab proteins geranylgeranyltransferase component A 1-like	AAGTTGTAATGATATCAAGACTGACAAGCCACCCCAGTCAACCAGTTCCTTAACAACCCTTGAGTAGAGCGGACAGACATATAGACAGAGACCAACAGAGACAGTGAGAGGGACAGGATATGCTCTTCCTAGCCCTTTTCCTGGGCATCATGCTCTGCACAGCACAAGGTGACAAAGAACCCCCTGCCAGTGAACCAGTTGGCATGACCATGGGGGACCTTAAACCAGTCTTCCTCCCAGCCAACCCAGAGTTCAGTCAGGCTCCCCCAGACCCGGTGGTAGCCCCTACGTCTCTATGCTGTGGAGTGGATGAGCTGAAACAGTTACTCTCCCAACATACCCAGGACCAGCGAGAAGCTGCTAGCTGGAAAGGAGAGGTGGTCAAGGCGCTGTCTCAGC…	122.635	129.387	510.012	175.495	165.081	0	1.10588	0	0					0.992717	0.99752	0.992717	0.99752	1.99024	3.20278e-40	68.57	1	P:GO:0008150	P:biological_process			no IPS match	no IPS match	no IPS match
C77763_c0_seq1_	general transcription factor IIH subunit 4	CTAACTACTAGGCTACCTGCCGCCGCTACCGTCTGCCCCGTATTGCATAAGTATTGCAGACTAAGTCATACATTTCTTTAAATAATTTTATTTGCCCACCAACCCAAAATGAGACAATGGCAATATCACCAACAAAAACAGAGACAAAGCACTTGCTTTCTCCATTTTGTCCTACCCAGCACCAGTCACTGTAGCCTGGGTGCCAGTCTTACTCCTTACAGAATTACAATGTTTGGCTTGACAATGACAAAGTAGGTAAGAGCGCAAACAGATCTGGCACCAGGCTACAGCCATTGCGCTGCTGTGTCCAATTCAAGATCCAGTACAGTATATCCAGAACTCTCCATATACCTTCTTCAACCGTCACCTCTAAGGAAGACAACAAAAAAGTCCTTTCAT…	2562.26	2397.51	4222.73	2137.72	2332.32	2125.79	3068.81	2095.98	2117.23					0.994271	0.997848	0.994271	0.997848	1.99212	0	95.66	9	F:GO:0003677; C:GO:0005654; P:GO:0006259; P:GO:0006464; P:GO:0006950; P:GO:0009058; F:GO:0016301; F:GO:0030234; C:GO:0032991	F:DNA binding; C:nucleoplasm; P:DNA metabolic process; P:cellular protein modification process; P:response to stress; P:biosynthetic process; F:kinase activity; F:enzyme regulator activity; C:protein-containing complex	EC:2.7.11; EC:2.7.11.23	Transferring phosphorus-containing groups; [RNA-polymerase]-subunit kinase	IPR004598 (TIGRFAM); IPR004598 (PFAM); IPR004598 (PANTHER)	C:GO:0000439; F:GO:0001671; P:GO:0006289	C:transcription factor TFIIH core complex; F:ATPase activator activity; P:nucleotide-excision repair
C81702_c0_seq1_	3-oxoacyl-acyl-carrier-protein reductase	CAGAAAACTGCGTAAATAACAAGTTATTTGACGGAGTTGCTAAACACTGCCACGAGTGAACTTGACCGATTTTACAGATTTAAACCTGGTTGTAGTCATTTAAACCCCGTTATGTCTTCAGGGGAAGGATTTAAGGTATCATCTTTGAAAGACAAAGTGACTTTGATCACAGGTGCCAGCTCGGGCATCGGGGCAGGGACAAGCATCATGTTCGCTAAACTTGGTGCCTTGCTCGCATTGAACGGGCGCGACGTGGAAAACCTCACCAACATAGCAAAACAGTGCACGGACCTGGGTGCTGCGGAGCCCTTGCTTGTACCAGGGGACCTGACCAACGAGGACACCGTAAAGAAGACAGTGGAACTGACCATTGCCCACTTTGGCCGGCTGGATGTGCTG…	18.2565	3.86229	72.3958	4.14555	1.76557	2.74295	55.2939	3.43041	2.41555					0.994891	0.99645	0.994891	0.99645	1.99134	0	96.74	1	F:GO:0016491	F:oxidoreductase activity			IPR002347 (PRINTS); IPR002347 (PRINTS); PF13561 (PFAM); G3DSA:3.40.50.720 (GENE3D); PTHR43975 (PANTHER); cd05364 (CDD); IPR036291 (SUPERFAMILY)	no GO terms	no GO terms
C81708_c1_seq1_	telomerase reverse transcriptase	TGTCTTTTATTTCTGTACTAACATGAACCATGTCCAGATTAGTTCTAAGACTTCACAGGTTCTGGATGCTCTTTAGAGTACAGCTGTTTAGATTCAACTGTCCTTTTAGTCTATTGCTACTCATAGTTCAGTCTTGTCTCCTCTCTCTCTAACTATGTTCTCTCCTGTTTCTTTTCTCTCCCCTCATCCCCTTTGCATTCTGTTATTCTCTGCTCTGTTCCTCCTCCTTTTGGTTTGTCTATTTTGTGTCCTCTCCCTTTAAAAAATATATATATATTTATTTTTTACAGTGATGGCATATTTCTAAATAAACCGAGTGATTTTATTGAGGGTGCAGAATAGGTCAAAAACAATACTTGGATTTTAATTCAGACACGGGATTTTTTGGGGGGGTTGCAT…	104.905	17.3803	427.891	20.7277	22.9524	16.4577	303.011	10.2912	20.5322					0.998025	0.998891	0.998025	0.998891	1.99692	0	77.36	7	F:GO:0003677; C:GO:0005634; C:GO:0005694; P:GO:0006259; P:GO:0009058; F:GO:0016779; F:GO:0043167	F:DNA binding; C:nucleus; C:chromosome; P:DNA metabolic process; P:biosynthetic process; F:nucleotidyltransferase activity; F:ion binding	EC:2.7.7.49	RNA-directed DNA polymerase	IPR021891 (SMART); IPR021891 (PFAM); G3DSA:1.10.132.70 (GENE3D); mobidb-lite (MOBIDB_LITE); mobidb-lite (MOBIDB_LITE); IPR003545 (PANTHER)	F:GO:0003677; F:GO:0003721; F:GO:0003964	F:DNA binding; F:telomerase RNA reverse transcriptase activity; F:RNA-directed DNA polymerase activity
C82915_c0_seq1_	telomerase reverse transcriptase	GGTCTGTTGATCTTACAGAAATCTTTATTACATGTATTTTTTTTTTAACAGACAGTCTTTTATGATTCATCCTTGTCACTCACTGACCTACAACCTCGGTCTGCTTTAAAAAGTACAACAGAATCAAAACATGAGCTAGTATACAACCAAACCAAAATATTGACACCGGGACAATTTACAATTGTCCACACCGTATTCTGACCCAACTGTTTAAGCCCCCCCCCTACCTGCTGTGCACAGTTATAGGGTTAAGAGGTTATAGGGTTAAGAGGTGACAAGGAGCAGAGGGCAAGAGGTCACAGTAGTGGAAATTCTCCTCTAGGCCTGGATGGCCTTGAAGTCTTCAGGCATTTTGGGTGTGGCAGCCTGTCTGATTCGGGCCAATCTCAAACCCTCCAG…	108.633	19.3114	439.777	22.1096	22.9524	16.4577	314.069	11.4347	22.9478					0.997795	0.999137	0.997795	0.999137	1.99693	0	78.47	7	F:GO:0003677; C:GO:0005634; C:GO:0005694; P:GO:0006259; P:GO:0009058; F:GO:0016779; F:GO:0043167	F:DNA binding; C:nucleus; C:chromosome; P:DNA metabolic process; P:biosynthetic process; F:nucleotidyltransferase activity; F:ion binding	EC:2.7.7.49	RNA-directed DNA polymerase	IPR021891 (SMART); G3DSA:1.10.132.70 (GENE3D); IPR021891 (PFAM); mobidb-lite (MOBIDB_LITE); mobidb-lite (MOBIDB_LITE); IPR003545 (PANTHER)	F:GO:0003677; F:GO:0003721; F:GO:0003964	F:DNA binding; F:telomerase RNA reverse transcriptase activity; F:RNA-directed DNA polymerase activity
C83772_c0_seq1_	B-cell scaffold protein with ankyrin repeats	TTGTTTTTCTTTGTCAAAGTGGAGAGAGGCGGACAGAGGTGAAAAATGAGCTCAGCCGAGGACCTGCTCATCATCTATGAGGTGGAGGCAGAGCAGTGGGCTGTATACCTGCGCTCTATCTTCGCCGGGCCCATCTGGGAGGGAGGGATCTGTTGCTACGACATCGCCACAGTGACCAGCCGGCGGGAGGACTTTCTGCGACTGGGCCAGTACAAGGTCAAGCTGTTAATCCTGTCCAGGGGAATGCTAGAGGGCCTGTGCCAGCTCCGCCGCTTCTTCCTGGCCCGGGTGCTGAGCCCCGCGGCCCACGTGGTAGTGCTTCTGTGTGGGGTAGACAGCCTGGCGCCCCTCCTGGAGGTGGTGCCCCTCAAGGGGGACGAGTGTCTGCAGGTATCCAGC…	55.6016	25.1049	203.14	11.0548	26.4836	18.2863	136.023	11.4347	13.2855					0.998215	0.995964	0.998215	0.995964	1.99418	0	87.93						IPR017893 (SMART); G3DSA:1.25.40.960 (GENE3D); IPR017893 (PFAM); IPR041340 (PFAM); IPR035897 (G3DSA:3.40.50.GENE3D); mobidb-lite (MOBIDB_LITE); PTHR16267:SF13 (PANTHER); PTHR16267:SF13 (PANTHER); PTHR16267 (PANTHER); PTHR16267 (PANTHER); IPR017893 (PROSITE_PROFILES); IPR036770 (SUPERFAMILY)	no GO terms	no GO terms
C84386_c1_seq1_	B-cell scaffold protein with ankyrin repeats	TTGACGTTGTGAAATAGAATGATTTAATTAAAAAAATAACTTAATGAACATAGTCATATAATGGATATGGCCATCTTTATCACGTTACATTTACCATGTATTGATATCTTATAGGGATGCGGGACACAGACATTCATTTCTATCTAGAAGTGCTTGGTTCTTCCGAATGGATGAGATCAAGACAAATAACTTAAATGTCTTGTTTCTTGTTTGATGGCACATGTTGTCCTTTAAGTGGTTTGCTGTAAAAGTCTGTCTCCACCGGCTGGCTTCCTCTGCGACATTCATTCACAGTCACATTGGGTGTGTGATGGATGATGTTGATTTTATCATAGACACTTTCATCGTCCTCTCGGTTGTTGATGATACTCGCCCTCAGCTGGCGTAGTTTCTCCTGTT…	58.43	26.0704	208.543	11.7457	28.2492	21.0293	147.082	11.4347	13.2855					0.998319	0.99462	0.998319	0.99462	1.99294	0	87.93						IPR017893 (SMART); G3DSA:1.25.40.960 (GENE3D); IPR017893 (PFAM); IPR041340 (PFAM); IPR035897 (G3DSA:3.40.50.GENE3D); mobidb-lite (MOBIDB_LITE); PTHR16267:SF13 (PANTHER); PTHR16267:SF13 (PANTHER); PTHR16267 (PANTHER); PTHR16267 (PANTHER); IPR017893 (PROSITE_PROFILES); IPR036770 (SUPERFAMILY)	no GO terms	no GO terms
C89143_c1_seq1_	3-oxoacyl-acyl-carrier-protein reductase	GGGCCCCGTGTGCTTCTTATAGAGGCCTGTTCTTATAGAGGCCCAGGATACAGTACATACACAGCCTCCTCATAGGAGTGACTTGCGGGGGGATGGGGAAGGTTAGGGGGTCTTCCTGTCCCCATATACTGGGGCCCTTCAGGAGAGGCAGGCCAGGCCCCTAACCCTCCAGCATATGCTCGGACTGCAGAAACAGACAGGGGGCACCATTGAGGGACGCACCAGGAGAAACTACAGAGATACTGAGACGTCTCGCACTAGTTCCTACCGCCTGCCTGAAGAGAAGATAAGCTTTGGCTTTTTTCAGGGACTTGTTTTACTGTCGCACGGCACGAGCCCTGGATGCCCGAGTGAGATAAAAAATAATGAGTCTCTAACATCACTCTTGGACAACATTTT…	17.5748	3.86229	69.1542	4.14555	1.76557	2.74295	53.0821	3.43041	2.41555					0.994737	0.996397	0.994737	0.996397	1.99113	0	96.74	1	F:GO:0016491	F:oxidoreductase activity			IPR002347 (PRINTS); IPR002347 (PRINTS); PF13561 (PFAM); G3DSA:3.40.50.720 (GENE3D); PTHR43975 (PANTHER); cd05364 (CDD); IPR036291 (SUPERFAMILY)	no GO terms	no GO terms
